# Supplementary material for: A fungal NRPS-PKS enzyme catalyses the formation of the flavonoid naringenin
Source: Nat Commun. 2022 Oct 26;13:6361. doi: 10.1038/s41467-022-34150-7 (PMC9606254; doi:10.1038/s41467-022-34150-7)
Supplement: Supplementary file 3 — Supplementary Data 1 [file 41467_2022_34150_MOESM3_ESM.xlsx]

## Sheet: domain 
Supplementary Data 1. Information of fungal NRPS-PKS hybrid enzymes used in this study.
Genome_ID	Predicted gene clusters (antismash )	Protein ID	Strains	Predicted domain structure
GCA_000143125.1	GG742525.1.region001	XP_014169165.1	Grosmannia clavigera kw1407	A-KS-AT-ACP
GCA_014461125.1	JACAZG010000013.region002	KAF7309056.1	Mycena kentingensis 111111	A-KS-AT-ACP
GCA_002084285.1	AHPQ01001081.1.region001	—	Cercospora sojina S9	A-KS-AT-DH-KR-ACP
GCA_002534735.1	NFUF01000026.1.region001	—	Cercospora sojina N1	A-KS-AT-DH-KR-ACP
GCA_002938385.1	NHYE01001247.1.region001	PPQ97453.1	Gymnopilus dilepis SRW20	A-KS-AT-DH-KR-ACP
GCA_003314615.1	QFFD01004296.1.region001	—	Pholiota microspora MG134	A-KS-AT-DH-KR-ACP
GCA_015501605.1	JADNRZ010000017.region001	KAF9039230.1	Panaeolus papilionaceus CIRM-BRFM 715	A-KS-AT-DH-KR-ACP
GCA_001630335.1	KV417487.1.region001	KZP32011.1	Fibularhizoctonia sp. CBS 109695	A-KS-AT-DH-KR-ACP
GCA_002270565.1	'NQMI01000112.1.region001'	—	Stenocarpella maydis strain A1-1	A-KS-AT-DH-KR-ACP-TE
GCA_000800745.1	'JUJX01000189.1.region001'	—	Diaporthe longicolla strain TWH P74	A-KS-AT-DH-KR-ACP-TE
GCA_000498855.2	AYRD02012109.1.region001	—	Diaporthe longicolla MSPL 10-6	A-KS-AT-DH-KR-ACP-TE
GCA_011320175.1	'JAANDC010000268.region001'	—	Diplocarpon rosae strain DiKAZ 180	A-KS-AT-KR
GCA_900290465.1	—	—	Sarocladium strictum isolate MI 501407	A-KS-AT-KR-ACP
GCA_000143365.1	CH408032.1.region003	EAQ88494.1	Chaetomium globosum CBS 148.51	A-KS-AT-KR-R
GCA_002382835.1	NPFJ01000268.1.region001	PCG95256.1	Penicillium sp. CT1	A-MT-T-KS-AT-ACP
GCA_002382855.1	NPFK01000253.1.region001	PCG95170.1	Penicillium sp. CL100	A-MT-T-KS-AT-ACP
GCA_004155915.1	QJOA01000187.1.region001	RYP83311.1	Monosporascus sp. CRB-9-2	A-MT-T-KS-AT-ACP
GCA_011392495.1	QMIJ01000001.1.region005	KAF3406729.1	Talaromyces pinophilus AR155	A-MT-T-KS-AT-ACP
GCA_001561935.1	LHQR01000065.1.region016	KXG49399.1	Penicillium griseofulvum PG3	A-MT-T-KS-AT-DH-KR-ACP-R
GCA_003004525.2	PQME02000048.1.region001	—	Eurotiomycetes sp. MA 6038	A-MT-T-KS-AT-KR-ACP-R
GCA_016490725.1	JAEMHR010000049.region001	—	Beauveria felina SYSU-MS7908	A-MT-T-KS-AT-KR-ACP-R
GCA_000320585.2	KI925463.1.region001	ETW77135.1	Heterobasidion irregulare TC 32-1	A-T-KS
GCA_001890685.1	KV878252.1.region001	OJZ80854.1	Aspergillus luchuensis CBS 106.47	A-T-KS
GCA_002104945.1	MCFH01000039.1.region001	ORX45632.1	Piromyces finnis finn BCR36	A-T-KS
GCA_002307675.1	KZ293415.1.region003	PBK78585.1	Armillaria solidipes 28-4	A-T-KS
GCA_003144195.1	KZ819424.1.region001	PWN40245.1	Ceraceosorus guamensis MCA 4658	A-T-KS
GCA_003184755.1	KZ825062.1.region001	RAH57475.1	Aspergillus piperis CBS 112811	A-T-KS
GCA_004369045.1	ML213513.1.region002	TFK50406.1	Heliocybe sulcata OMC1185	A-T-KS
GCA_009193665.1	ML735693.1.region001	KAE8422604.1	Aspergillus pseudocaelatus CBS 117616	A-T-KS
GCA_011058875.1	SWKT01000069.1.region002	KAF3003887.1	Neopestalotiopsis sp. 37M	A-T-KS
GCA_012979565.1	SJDA01000001.1.region001	KAF4578363.1	Pleurotus pulmonarius PM_ss13	A-T-KS
GCA_015584075.1	MU150277.1.region001	KAF9461926.1	Lepista nuda CBS 247.69	A-T-KS
GCA_900000165.1	CCYA01000248.1.region001	CEH14722.1	Ceraceosorus bombacis	A-T-KS
GCA_000739145.1	—	KFG77666.1	Metarhizium anisopliae E6	A-T-KS
GCA_000271745.2	—	XP_031033405.1	Fusarium oxysporum NRRL 32931	A-T-KS
GCA_001691775.3	JNHW02000023.1.region001	KAF8636077.1	Amanita inopinata Kibby_2008	A-T-KS
GCA_002104905.1	—	ORY03808.1	Basidiobolus meristosporus CBS 931.73	A-T-KS
GCA_011058875.1	—	KAF3003887.1	Neopestalotiopsis sp. 37M	A-T-KS
GCA_014621425.1	—	KAF7554762.1	Cylindrodendrum hubeiense IHI 201604	A-T-KS
GCA_011058905.1	—	—	Curvularia kusano 30M1	A-T-KS
GCA_000738655.1	JEMP01000027.1.region001	—	Venturia pyrina ICMP 11032	A-T-KS-ACP
GCA_003690985.1	QWZK01000026.1.region001	—	Venturia pyrina 2346 Vpir-234600006	A-T-KS-ACP
GCA_000576735.1	HG814229.1.region001	—	Penicillium fuscoglaucum FM041	A-T-KS-AT
GCA_000577785.1	HG813648.1.region001	—	Penicillium biforme FM169	A-T-KS-AT
GCA_000956045.1	KQ030908.1.region001	KJZ68392.1	Hirsutella minnesotensis 3608	A-T-KS-AT
GCA_001599415.1	BCGT01000010.1.region001	—	Aspergillus awamori JCM 22320	A-T-KS-AT
GCA_001602395.1	BCWF01000015.1.region003	GAT22245.1	Aspergillus luchuensis RIB 2604	A-T-KS-AT
GCA_001640285.1	KV441097.1.region001	—	Clonostachys rosea YKD0085	A-T-KS-AT
GCA_001750005.1	KV784191.1.region002	—	Penicillium solitum NJ1	A-T-KS-AT
GCA_002740505.1	JPOR01000076.1.region001	—	Aspergillus niger FGSC A1279	A-T-KS-AT
GCA_003012165.1	PXOD01000455.1.region001	—	Paramyrothecium roridum NRRL 2183	A-T-KS-AT
GCA_003664455.1	QQSQ01000413.1.region001	—	Trichophyton mentagrophytes D15P135	A-T-KS-AT
GCA_005765155.1	VCCP01000005.1.region007	—	Paecilomyces penicillatus SAAS_ppe1	A-T-KS-AT
GCA_008931945.1	MUGJ01000078.1.region001	—	Penicillium sp. BW_162_3FA	A-T-KS-AT
GCA_010614855.1	JAAFZZ010000007.region010	—	Aspergillus tubingensis C2-2 At_01	A-T-KS-AT
GCA_011316255.1	RIBO01000006.1.region001	—	Aspergillus niger RAF106	A-T-KS-AT
GCA_012182655.1	JAAQVJ010000224.region001	—	Trichophyton interdigitale UCMS-IGIB-CI14	A-T-KS-AT
GCA_014462655.1	JACAZI010000029.region001	KAF7333309.1	Mycena venus CCC161011	A-T-KS-AT
GCA_014462675.1	JACAZH010000011.region001	KAF7354549.1	Mycena sanguinolenta 160909	A-T-KS-AT
GCA_014925725.1	JACYFM010000001.region001	—	Clonostachys rosea 88-710	A-T-KS-AT
GCA_014925755.1	JACYFL010000001.region001	—	Clonostachys rosea ACM941	A-T-KS-AT
GCA_014925785.1	WIQG01000605.1.region001	KAF8125679.1	Mycena galopus ATCC 62051	A-T-KS-AT
GCA_014925865.1	JACGSR010000012.region002	—	Paecilomyces penicillatus CCMJ2836	A-T-KS-AT
GCA_015499995.1	JADNRV010000054.region001	KAF8962890.1	Flammula alnicola AH 47727	A-T-KS-AT
GCA_015585755.1	JACSOO010000315.region001	—	Penicillium camemberti IIF8SW-F3	A-T-KS-AT
GCA_015586265.1	JADBHB010000264.region001	—	Penicillium camemberti F3_3F1_F	A-T-KS-AT
GCA_016162265.1	VYXZ01000051.1.region001	—	Aspergillus niger DSM 1957	A-T-KS-AT
GCA_000143105.2	GL629809.1.region001	EFW99682.1	Grosmannia clavigera kw1407	A-T-KS-AT-ACP
GCA_000472125.2	APKU01000006.1.region001	—	Hirsutella thompsonii MTCC6686	A-T-KS-AT-ACP
GCA_000513335.1	HG793139.1.region002	CRL21940.1	Penicillium camemberti str. FM013	A-T-KS-AT-ACP
GCA_000633045.1	KK214010.1.region001	—	Aspergillus niger SH-2	A-T-KS-AT-ACP
GCA_001455915.2	LNDK02000024.1.region001	—	Samsoniella hepiali FENG	A-T-KS-AT-ACP
GCA_001515345.1	BCMY01000008.1.region001	GAQ42725.1	Aspergillus niger An76	A-T-KS-AT-ACP
GCA_001602395.1	BCWF01000004.1.region001	GAT19302.1	Aspergillus luchuensis RIB 2604	A-T-KS-AT-ACP
GCA_001618945.1	JYHR01000002.1.region008	ODA81382.1	Drechmeria coniospora ATCC 96282	A-T-KS-AT-ACP
GCA_001625195.1	CM004174.1.region014	KYK62149.1	Drechmeria coniospora ARSEF 6962	A-T-KS-AT-ACP
GCA_001648815.1	LWBQ01000007.1.region002	—	Ophiocordyceps sinensis ZJB12195	A-T-KS-AT-ACP
GCA_001715265.1	MCQH01000048.1.region003	—	Aspergillus niger ATCC 10864	A-T-KS-AT-ACP
GCA_001741885.1	LMYC01000232.1.region001	—	Aspergillus niger A1	A-T-KS-AT-ACP
GCA_001741905.1	LLBX01000008.1.region001	—	Aspergillus niger H915-1	A-T-KS-AT-ACP
GCA_001741915.1	LKBF01000011.1.region001	—	Aspergillus niger L2	A-T-KS-AT-ACP
GCA_001890685.1	KV878244.1.region002	OJZ84609.1	Aspergillus luchuensis CBS 106.47	A-T-KS-AT-ACP
GCA_001890745.1	KV878177.1.region001	OJI89471.1	Aspergillus tubingensis CBS 134.48	A-T-KS-AT-ACP
GCA_001931795.1	MSJD01000151.1.region002	—	Aspergillus niger JSC-093350089	A-T-KS-AT-ACP
GCA_002072245.1	MDYL01000031.1.region001	OQD68736.1	Penicillium decumbens IBT 11843	A-T-KS-AT-ACP
GCA_002211485.2	NKJJ02000005.1.region012	TPR07446.1	Aspergillus niger FDAARGOS_311	A-T-KS-AT-ACP
GCA_002307675.1	KZ293428.1.region001	PBK69778.1	Armillaria solidipes 28-4	A-T-KS-AT-ACP
GCA_002307695.1	KZ293645.1.region001	PBL02711.1	Armillaria gallica Ar21-2	A-T-KS-AT-ACP
GCA_002778055.1	PCDD01000066.1.region001	—	Raffaelea sulphurea CBS 380.68	A-T-KS-AT-ACP
GCA_002938375.1	NHYD01001644.1.region001	PPQ90349.1	Psilocybe cyanescens 2631	A-T-KS-AT-ACP
GCA_003184535.1	MSFU01000007.1.region001	PWY77581.1	Aspergillus eucalypticola CBS 122712	A-T-KS-AT-ACP
GCA_003184595.1	KZ821395.1.region001	PYH50506.1	Aspergillus lacticoffeatus CBS 101883	A-T-KS-AT-ACP
GCA_003184625.1	KZ821471.1.region001	PYH31853.1	Aspergillus neoniger CBS 115656	A-T-KS-AT-ACP
GCA_003184755.1	KZ825066.1.region001	RAH56156.1	Aspergillus piperis CBS 112811	A-T-KS-AT-ACP
GCA_003184835.1	KZ824549.1.region001	RAK88870.1	Aspergillus costaricaensis CBS 115574	A-T-KS-AT-ACP
GCA_003184925.1	KZ821616.1.region004	PYH72966.1	Aspergillus vadensis CBS 113365	A-T-KS-AT-ACP
GCA_003344505.1	KZ851874.1.region001	RDK36974.1	Aspergillus phoenicis ATCC 13157	A-T-KS-AT-ACP
GCA_003344705.1	KZ851899.1.region001	RDH25681.1	Aspergillus niger ATCC 13496	A-T-KS-AT-ACP
GCA_003344945.1	KZ852034.1.region001	RDH37967.1	Aspergillus welwitschiae CBS 139.54b	A-T-KS-AT-ACP
GCA_003521295.1	QOWL01000063.1.region003	—	Cantharellus cibarius MG75	A-T-KS-AT-ACP
GCA_003690945.1	QWZM01000024.1.region001	—	Venturia pyrina VP151 Vpir-VP1510001	A-T-KS-AT-ACP
GCA_003690965.1	QWZL01000030.1.region001	—	Venturia pyrina VP36 Vpir-VP360005	A-T-KS-AT-ACP
GCA_003795315.1	LKEA01000027.1.region001	ROV98058.1	Valsa malicola 03-1	A-T-KS-AT-ACP
GCA_003800485.1	PUHX01000044.1.region002	—	Penicillium sp. SPG-F15	A-T-KS-AT-ACP
GCA_003850985.1	BDHI01000002.1.region001	GCB19180.1	Aspergillus awamori IFM 58123	A-T-KS-AT-ACP
GCA_009761105.1	PUWS01000001.1.region004	—	Aspergillus welwitschiae CCMB 674	A-T-KS-AT-ACP
GCA_009812365.1	VTFN01000004.1.region008	—	Aspergillus niger LDM3	A-T-KS-AT-ACP
GCA_010093935.1	ML993610.1.region001	KAF2163182.1	Zasmidium cellare ATCC 36951	A-T-KS-AT-ACP
GCA_011763415.1	JAADCM010000601.region028	—	Geoglossum cookeanum TITJF5OABQ	A-T-KS-AT-ACP
GCA_011763415.1	JAADCM010000824.region001	—	Geoglossum cookeanum TITJF5OABQ	A-T-KS-AT-ACP
GCA_012275225.1	WOFP01000014.1.region001	—	Aspergillus welwitschiae IHEM 2864	A-T-KS-AT-ACP
GCA_012365075.1	WWFU01000006.1.region001	—	Aspergillus welwitschiae ITEM 11945	A-T-KS-AT-ACP
GCA_013248845.1	WSQC01000012.1.region003	—	Passalora sequoiae 9LC2	A-T-KS-AT-ACP
GCA_013340325.1	BLWE01000002.1.region002	GFN11207.1	Aspergillus tubingensis WU-2223L	A-T-KS-AT-ACP
GCA_013403825.1	VTGA01000008.1.region005	—	Calonectria pseudoturangicola CMW 47496	A-T-KS-AT-ACP
GCA_013618955.1	JAALJE010000006.region001	—	Aspergillus niger 3.316	A-T-KS-AT-ACP
GCA_013842865.1	JACDXY010000019.region003	—	Diaporthe sp. NJD1	A-T-KS-AT-ACP
GCA_014461115.1	JACAZE010000010.region001	KAF7305298.1	Mycena chlorophos 110903	A-T-KS-AT-ACP
GCA_014462655.1	JACAZI010000006.region004	KAF7358556.1	Mycena venus CCC161011	A-T-KS-AT-ACP
GCA_014621375.1	JAAOZQ010000009.region001	KAF7528682.1	Penicillium crustosum G10	A-T-KS-AT-ACP
GCA_014621995.1	JACVOF010000049.region001	—	Calonectria ilicicola JXLN31	A-T-KS-AT-ACP
GCA_014839975.1	JACXYV010000006.region003	—	Penicillium camemberti FM013	A-T-KS-AT-ACP
GCA_015586215.1	JADBHD010000006.region001	—	Aspergillus niger F3_4F2_F	A-T-KS-AT-ACP
GCA_015586235.1	JADBHC010000013.region002	—	Aspergillus niger F3_4F1_F	A-T-KS-AT-ACP
GCA_015586245.1	JADBHA010000007.region003	—	Aspergillus niger F3_1F3_F	A-T-KS-AT-ACP
GCA_016508645.1	JADDLS010000051.region001	—	Calonectria ilicicola GDZQ186	A-T-KS-AT-ACP
GCA_900157425.1	FUEG01000003.1.region003	SJL02153.1	Armillaria ostoyae C18/9	A-T-KS-AT-ACP
GCA_900163765.1	FUKH01000004.1.region001	—	Aspergillus tubingensis	A-T-KS-AT-ACP
GCA_900248155.1	OGUI01000001.1.region003	SPB42755.1	Aspergillus niger N402	A-T-KS-AT-ACP
GCA_900322975.1	OOIP01000001.1.region002	SPO35310.1	Anthracocystis flocculosa DAOM196992	A-T-KS-AT-ACP
GCA_910591965.1	—	CAG8743934.1	Dentiscutata erythropus MA453B	A-T-KS-AT-ACP
GCA_003206805.1	QGQT01000050.1.region001	—	Blastomyces percursus MRL_BPSD	A-T-KS-AT-ACP
GCA_003987895.1	HispS	QJQ48095.1	Neonothopanus nambi BIN 2379	A-T-KS-AT-ACP
GCA_000230395.2	—	EHA27898.1	Aspergillus niger ATCC 1015	A-T-KS-AT-ACP
GCA_910592245.1	—	CAG8723241.1	Gigaspora margarita 120-4 pot B 10/14	A-T-KS-AT-ACP-TE
GCA_003550325.1	QKWP01000775.1.region001	RIB15045.1	Gigaspora rosea DAOM 194757	A-T-KS-AT-ACP-TE
GCA_000814945.1	AZNE01000052.1.region001	KID96318.1	Metarhizium majus ARSEF 297	A-T-KS-AT-AT-KR-ACP-R
GCA_004380915.1	PGGA01000001.1.region001	—	Calonectria pseudonaviculata CBS 139395	A-T-KS-AT-DH-ACP
GCA_006505905.1	QGQV01002629.1.region001	—	Calonectria pseudonaviculata CB002	A-T-KS-AT-DH-ACP
GCA_001696505.1	JYJY01000197.1.region001	—	Calonectria pseudonaviculata CBS 139394	A-T-KS-AT-DH-ACP
GCA_004380985.1	PGWW01004477.1.region001	—	Calonectria pseudonaviculata CT13	A-T-KS-AT-DH-ACP
GCA_013053245.1	JAACJL010000002.region001	KAF4622433.1	Agrocybe pediades CBS 102.39	A-T-KS-AT-DH-ACP
GCA_015484485.1	MU156544.1.region001	KAF9557908.1	Agrocybe pediades AH 40210	A-T-KS-AT-DH-ACP
GCA_000271605.1	JH717969.1.region001	EJD05332.1	Fomitiporia mediterranea MF3/22	A-T-KS-AT-DH-ACP-ACP
GCA_000417875.1	KE361623.1.region001	EPQ31802.1	Anthracocystis flocculosa PF-1	A-T-KS-AT-DH-ACP-ACP
GCA_003316655.1	QFEP01010627.1.region001	—	Agrocybe cylindracea MG21	A-T-KS-AT-DH-KR
GCA_015178975.1	WHVD01000003.1.region001	KAF8529293.1	Hysterangium stoloniferum HS.BST	A-T-KS-AT-DH-KR
GCA_015501075.1	JADNYJ010000045.region001	KAF8900861.1	Gymnopilus junonius AH 44721	A-T-KS-AT-DH-KR
GCA_900068935.1	CEMK01730223.1.region001	—	Gymnopilus junonius	A-T-KS-AT-DH-KR
GCA_000264995.1	JH687547.1.region003	EIN06933.1	Punctularia strigosozonata HHB-11173 SS5	A-T-KS-AT-DH-KR-ACP
GCA_000697645.1	KL142419.1.region001	KDR66936.1	Galerina marginata CBS 339.88	A-T-KS-AT-DH-KR-ACP
GCA_000697645.1	KL142419.1.region001	KDR66938.1	Galerina marginata CBS 339.88	A-T-KS-AT-DH-KR-ACP
GCA_000827495.1	KN817633.1.region001	KJA15854.1	Hypholoma sublateritium FD-334 SS-4	A-T-KS-AT-DH-KR-ACP
GCA_001481415.2	LNZH02000217.1.region001	OCB83923.1	Sanghuangporus baumii 821	A-T-KS-AT-DH-KR-ACP
GCA_001605315.2	LUEZ02000002.1.region001	RDB30947.1	Hypsizygus marmoreus 51987-8	A-T-KS-AT-DH-KR-ACP
GCA_002307675.1	KZ293476.1.region001	PBK61389.1	Armillaria solidipes 28-4	A-T-KS-AT-DH-KR-ACP
GCA_002307695.1	KZ293728.1.region001	PBK81596.1	Armillaria gallica Ar21-2	A-T-KS-AT-DH-KR-ACP
GCA_002785985.1	NHNU01000010.1.region002	—	Microcyclosporella mali UMD1a	A-T-KS-AT-DH-KR-ACP
GCA_002794775.1	NBAY01000113.1.region001	—	Porodaedalea pini BCRC 35384	A-T-KS-AT-DH-KR-ACP
GCA_002938355.1	NHTK01001344.1.region001	PPQ99823.1	Panaeolus cyanescens 2629	A-T-KS-AT-DH-KR-ACP
GCA_004355085.1	ML170177.1.region001	TDL21930.1	Rickenella mellea SZMC22713	A-T-KS-AT-DH-KR-ACP
GCA_009806525.1	VVIT01000014.1.region002	—	Sanghuangporus sanghuang Kangneng	A-T-KS-AT-DH-KR-ACP
GCA_013368295.1	JAACJJ010000029.region001	KAF5319220.1	Psilocybe cf. subviscida CBS 101986	A-T-KS-AT-DH-KR-ACP
GCA_013368295.1	JAACJJ010000057.region003	KAF5311101.1	Psilocybe cf. subviscida CBS 101986	A-T-KS-AT-DH-KR-ACP
GCA_013368325.1	JAACJK010000171.region001	KAF5320103.1	Coprinellus angulatus CBS 175.51	A-T-KS-AT-DH-KR-ACP
GCA_014925845.1	JACGCL010000013.region002	KAF8151526.1	Crassisporium funariophilum CBS 144457	A-T-KS-AT-DH-KR-ACP
GCA_015484465.1	MU155350.1.region001	KAF9475042.1	Pholiota conissans CIRM-BRFM	A-T-KS-AT-DH-KR-ACP
GCA_015484465.1	MU155468.1.region001	KAF9473131.1	Pholiota conissans CIRM-BRFM	A-T-KS-AT-DH-KR-ACP
GCA_015499995.1	JADNRV010000054.region001	KAF8962897.1	Flammula alnicola AH 47727	A-T-KS-AT-DH-KR-ACP
GCA_015501535.1	JADNRW010000004.region001	KAF9012744.1	Cyathus striatus AH 40144	A-T-KS-AT-DH-KR-ACP
GCA_015501535.1	JADNRW010000004.region002	KAF9012766.1	Cyathus striatus AH 40144	A-T-KS-AT-DH-KR-ACP
GCA_015657495.1	MU157902.1.region001	KAF9524194.1	Crepidotus variabilis CBS 506.95	A-T-KS-AT-DH-KR-ACP
GCA_003435105.1	QMID01000636.1.region001	—	Cercospora sojina 2.2.3	A-T-KS-AT-DH-KR-ACP
GCA_001447215.1	LJJS01001023.1.region001	—	Diaporthe aspalathi MS-SSC91	A-T-KS-AT-DH-KR-ACP
GCA_001735785.1	LWCZ01000645.1.region001	—	Penicillium griseofulvum MRI314	A-T-KS-AT-DH-KR-ACP-R
GCA_000516985.1	KI912111.1.region001	ETS82484.1	Pestalotiopsis fici W106-1	A-T-KS-AT-DH-KR-ACP-TE
GCA_000516985.1	KI912125.1.region001	ETS72939.1	Pestalotiopsis fici W106-1	A-T-KS-AT-DH-KR-ACP-TE
GCA_001702395.2	MAVT02001025.1.region001	POS72328.1	Diaporthe helianthi 7/96	A-T-KS-AT-DH-KR-ACP-TE
GCA_002786025.1	NHNW01000082.1.region001	—	Zasmidium citrigriseum CBS 116366	A-T-KS-AT-DH-KR-ACP-TE
GCA_002847045.1	KZ559171.1.region001	PLB34856.1	Aspergillus candidus CBS 102.13	A-T-KS-AT-DH-KR-ACP-TE
GCA_006508115.1	QUSE01000036.1.region004	—	Arthrinium malaysianum STlab-iicb	A-T-KS-AT-DH-KR-ACP-TE
GCA_009812425.1	VTSV01000161.1.region001	—	Aspergillus tritici UdeA_Ac1	A-T-KS-AT-DH-KR-ACP-TE
GCA_011058875.1	SWKT01000020.1.region001	KAF3017215.1	Neopestalotiopsis sp. 37M	A-T-KS-AT-DH-KR-ACP-TE
GCA_011058875.1	SWKT01000054.1.region001	KAF3007289.1	Neopestalotiopsis sp. 37M	A-T-KS-AT-DH-KR-ACP-TE
GCA_014621435.1	JAANBA010000022.region001	KAF7539069.1	Neopestalotiopsis clavispora IHI 201606	A-T-KS-AT-DH-KR-ACP-TE
GCA_014621435.1	JAANBA010000024.region001	KAF7538803.1	Neopestalotiopsis clavispora IHI 201606	A-T-KS-AT-DH-KR-ACP-TE
GCA_015881745.1	JACWGD010000004.region001	—	Pseudopestalotiopsis theae CYF27	A-T-KS-AT-DH-KR-ACP-TE
GCA_002847485.1	—	XP_024696475.1	Aspergillus campestris IBT 28561	A-T-KS-AT-DH-KR-ACP-TE
—	—	APX43991.1	Pestalotiopsis microspora NK17	A-T-KS-AT-DH-KR-ACP-TE
GCA_003073855.1	—	PVH96058.1	Periconia macrospinosa DSE2036	A-T-KS-AT-DH-KR-ACP-TE
—	—	APX44013.1	Pestalotiopsis microspora NK17	A-T-KS-AT-DH-KR-ACP-TE
GCA_004155035.1	—	RYP65817.1	Monosporascus sp. 5C6A	A-T-KS-AT-DH-KR-ACP-TE
GCA_019321695.1	—	KAG8162803.1	Diaporthe batatas CRI 302-4	A-T-KS-AT-DH-KR-ACP-TE
GCA_000812245.1	JWPT01000027.1.region001	—	Onygena corvina CBS 281.48	A-T-KS-AT-KR
GCA_000816005.1	KN715904.1.region001	—	Penicillium chrysogenum KF-25	A-T-KS-AT-KR
GCA_000963775.2	JYFM02000288.1.region002	—	Clonostachys rosea 67-1	A-T-KS-AT-KR
GCA_001599415.1	BCGT01000004.1.region007	—	Aspergillus awamori JCM 22320	A-T-KS-AT-KR
GCA_004329375.1	RCTM01000001.1.region004	—	Bipolaris sorokiniana BS112	A-T-KS-AT-KR
GCA_008452735.1	CM017958.1.region004	—	Bipolaris sorokiniana BRIP10943a	A-T-KS-AT-KR
GCA_014621425.1	JAANBB010000054.region001	KAF7552870.1	Cylindrodendrum hubeiense IHI 201604	A-T-KS-AT-KR
GCA_015039465.1	MU130299.1.region002	KAF8811347.1	Cortinarius glaucopus AT 2004	A-T-KS-AT-KR
GCA_015585765.1	JACSOQ010000021.region001	—	Penicillium dipodomyicola IIF7SW-F4	A-T-KS-AT-KR
GCA_015585785.1	JACSOR010000006.region001	—	Penicillium dipodomyicola IIF7SW-F2	A-T-KS-AT-KR
GCA_015585865.1	JACSOT010000029.region001	—	Penicillium griseoroseum IIF4SW-F4	A-T-KS-AT-KR
GCA_015586365.1	JADBGW010000004.region001	—	Penicillium chrysogenum IIF2*SW-F2	A-T-KS-AT-KR
GCA_000827495.1	KN817633.1.region001	KJA15856.1	Hypholoma sublateritium FD-334 SS-4	A-T-KS-AT-KR-ACP
GCA_000956045.1	KQ030543.1.region001	KJZ72673.1	Hirsutella minnesotensis 3608	A-T-KS-AT-KR-ACP
GCA_002938375.1	NHYD01002781.1.region001	PPQ84949.1	Psilocybe cyanescens 2631	A-T-KS-AT-KR-ACP
GCA_002938385.1	NHYE01001247.1.region001	PPQ97451.1	Gymnopilus dilepis SRW20	A-T-KS-AT-KR-ACP
GCA_003073855.1	KZ805333.1.region002	PVI03268.1	Periconia macrospinosa DSE2036	A-T-KS-AT-KR-ACP
GCA_004126415.1	SDEE01000033.1.region001	RXW23761.1	Psathyrella aberdarensis IHI B618	A-T-KS-AT-KR-ACP
GCA_004369175.1	QPFP01000163.1.region001	TEB19916.1	Coprinellus micaceus FP101781	A-T-KS-AT-KR-ACP
GCA_004802695.1	SGPK01000169.1.region001	THH06897.1	Phellinidium pouzarii DSM 108285	A-T-KS-AT-KR-ACP
GCA_004802695.1	SGPK01000474.1.region001	THH03281.1	Phellinidium pouzarii DSM 108285	A-T-KS-AT-KR-ACP
GCA_010093815.1	ML996566.1.region006	KAF2762359.1	Pseudovirgaria hyperparasitica CBS 121739	A-T-KS-AT-KR-ACP
GCA_010093815.1	ML996577.1.region001	KAF2755475.1	Pseudovirgaria hyperparasitica CBS 121739	A-T-KS-AT-KR-ACP
GCA_013406985.1	VTGD01000044.1.region001	—	Calonectria crousiana CMW 27249	A-T-KS-AT-KR-ACP
GCA_013406985.1	VTGD01000125.1.region001	—	Calonectria crousiana CMW 27249	A-T-KS-AT-KR-ACP
GCA_014925785.1	WIQG01000002.1.region003	KAF8216995.1	Mycena galopus ATCC 62051	A-T-KS-AT-KR-ACP
GCA_014925785.1	WIQG01000002.1.region003	KAF8217001.1	Mycena galopus ATCC 62051	A-T-KS-AT-KR-ACP
GCA_014925785.1	WIQG01000002.1.region004	KAF8217016.1	Mycena galopus ATCC 62051	A-T-KS-AT-KR-ACP
GCA_014925785.1	WIQG01000018.1.region001	KAF8207894.1	Mycena galopus ATCC 62051	A-T-KS-AT-KR-ACP
GCA_014925785.1	WIQG01000052.1.region001	KAF8190650.1	Mycena galopus ATCC 62051	A-T-KS-AT-KR-ACP
GCA_014925785.1	WIQG01000052.1.region002	KAF8190662.1	Mycena galopus ATCC 62051	A-T-KS-AT-KR-ACP
GCA_014925785.1	WIQG01000087.1.region001	KAF8180341.1	Mycena galopus ATCC 62051	A-T-KS-AT-KR-ACP
GCA_015484485.1	MU156544.1.region002	KAF9557920.1	Agrocybe pediades AH 40210	A-T-KS-AT-KR-ACP
GCA_015657495.1	MU157838.1.region001	KAF9530718.1	Crepidotus variabilis CBS 506.95	A-T-KS-AT-KR-ACP
GCA_016758845.1	JADKYO010000002.region004	—	Nigrospora oryzae GZL1	A-T-KS-AT-KR-ACP
—	—	AQV04238.1	Slafractonia leguminicola Trifolium pratense	A-T-KS-AT-KR-ACP
GCA_011319245.1	WXYF01000067.1.region011	—	Chaetosphaerella phaeostroma IJ2BNDKSEC	A-T-KS-AT-KR-ACP-R
GCA_000150975.2	DS989822.1.region006	EFQ97955.1	Arthroderma gypseum CBS 118893	A-T-KS-AT-KR-ACP-R
GCA_000151125.2	ABSU01000010.1.region002	EFE33484.1	Trichophyton benhamiae CBS 112371	A-T-KS-AT-KR-ACP-R
GCA_000151145.1	DS995701.1.region004	EEQ28107.1	Microsporum canis CBS 113480	A-T-KS-AT-KR-ACP-R
GCA_000151175.1	DS995720.1.region002	EGE01982.1	Trichophyton equinum CBS 127.97	A-T-KS-AT-KR-ACP-R
GCA_000151425.1	GG700648.1.region003	EGD84579.1	Trichophyton rubrum CBS 118892	A-T-KS-AT-KR-ACP-R
GCA_000151455.1	GG698499.1.region002	EGD97139.1	Trichophyton tonsurans CBS 112818	A-T-KS-AT-KR-ACP-R
GCA_000151505.1	ACYE01000262.1.region001	EFE40145.1	Trichophyton verrucosum HKI 0517	A-T-KS-AT-KR-ACP-R
GCA_000187405.1	GL698629.1.region001	EFY84397.1	Metarhizium acridum CQMa 102	A-T-KS-AT-KR-ACP-R
GCA_000187425.2	ADNJ02000001.1.region007	EFY95969.1	Metarhizium robertsii ARSEF 23	A-T-KS-AT-KR-ACP-R
GCA_000338975.1	KB445569.1.region004	EMD97899.1	Bipolaris maydis C5	A-T-KS-AT-KR-ACP-R
GCA_000338995.1	KB445651.1.region002	EMD60240.1	Bipolaris sorokiniana ND90Pr	A-T-KS-AT-KR-ACP-R
GCA_000349385.1	KB707390.1.region001	EMR62731.1	Eutypa lata UCREL1	A-T-KS-AT-KR-ACP-R
GCA_000354255.1	KB733462.1.region001	ENI02704.1	Bipolaris maydis ATCC 48331	A-T-KS-AT-KR-ACP-R
GCA_000426965.1	KE384760.1.region002	KJK74452.1	Metarhizium anisopliae BRIP 53293	A-T-KS-AT-KR-ACP-R
GCA_000426985.1	KE385840.1.region001	KJK85338.1	Metarhizium anisopliae BRIP 53284	A-T-KS-AT-KR-ACP-R
GCA_000464535.1	KE721500.1.region002	ERF68696.1	Endocarpon pusillum Z07020	A-T-KS-AT-KR-ACP-R
GCA_000465215.2	KE747840.1.region001	RMZ73569.1	Pyrenophora seminiperda CCB06	A-T-KS-AT-KR-ACP-R
GCA_000523435.1	KI964592.1.region001	EUC34388.1	Bipolaris zeicola 26-R-13	A-T-KS-AT-KR-ACP-R
GCA_000523455.1	KI964025.1.region001	EUC43582.1	Bipolaris oryzae ATCC 44560	A-T-KS-AT-KR-ACP-R
GCA_000527765.1	KI968774.1.region001	EUN24069.1	Bipolaris victoriae FI3	A-T-KS-AT-KR-ACP-R
GCA_000601435.1	KK090466.1.region001	—	Pseudopyrenochaeta lycopersici CRA-PAV_ER 1211	A-T-KS-AT-KR-ACP-R
GCA_000616765.1	KK204027.1.region001	EZF10471.1	Trichophyton rubrum MR850	A-T-KS-AT-KR-ACP-R
GCA_000616785.1	KK204924.1.region001	EZF30502.1	Trichophyton interdigitale H6	A-T-KS-AT-KR-ACP-R
GCA_000616805.1	KK207407.1.region001	EZF37323.1	Trichophyton rubrum CBS 100081	A-T-KS-AT-KR-ACP-R
GCA_000616825.1	KK207937.1.region001	EZF47947.1	Trichophyton rubrum CBS 288.86	A-T-KS-AT-KR-ACP-R
GCA_000616845.1	KK208476.1.region001	EZF58570.1	Trichophyton rubrum CBS 289.86	A-T-KS-AT-KR-ACP-R
GCA_000616865.1	KK208939.1.region001	EZF69148.1	Trichophyton soudanense CBS 452.61	A-T-KS-AT-KR-ACP-R
GCA_000616905.1	KK209457.1.region001	EZF79950.1	Trichophyton rubrum MR1448	A-T-KS-AT-KR-ACP-R
GCA_000616945.1	KK209978.1.region001	EZF90591.1	Trichophyton rubrum MR1459	A-T-KS-AT-KR-ACP-R
GCA_000616965.1	KK210313.1.region001	EZG01521.1	Trichophyton rubrum CBS 735.88	A-T-KS-AT-KR-ACP-R
GCA_000616985.1	KK210830.1.region001	EZG12123.1	Trichophyton rubrum CBS 202.88	A-T-KS-AT-KR-ACP-R
GCA_000622975.1	AOKY01000372.1.region001	KDB22226.1	Trichophyton interdigitale MR816	A-T-KS-AT-KR-ACP-R
GCA_000622995.1	AOLB01000336.1.region001	KDB29077.1	Trichophyton rubrum D6	A-T-KS-AT-KR-ACP-R
GCA_000730325.1	KL648659.1.region001	KEY66380.1	Stachybotrys chartarum IBT 7711	A-T-KS-AT-KR-ACP-R
GCA_000516985.1	KI912112.1.region002	ETS81349.1	Pestalotiopsis fici W106-1	A-T-KS-AT-KR-ACP-R
GCA_000732765.1	KL657398.1.region001	KFA79470.1	Stachybotrys chartarum IBT 40288	A-T-KS-AT-KR-ACP-R
GCA_000732775.1	KL660621.1.region001	KFA65050.1	Stachybotrys chlorohalonata IBT 40285	A-T-KS-AT-KR-ACP-R
GCA_000739145.1	JNNZ01000126.1.region001	KFG82172.1	Metarhizium anisopliae E6	A-T-KS-AT-KR-ACP-R
GCA_000750805.1	JPJY01001760.1.region001	KFY51099.1	Pseudogymnoascus sp. VKM F-4515	A-T-KS-AT-KR-ACP-R
GCA_000812245.1	JWPT01000074.1.region001	—	Onygena corvina CBS 281.48	A-T-KS-AT-KR-ACP-R
GCA_000814955.1	AZNH01000057.1.region001	KID83603.1	Metarhizium guizhouense ARSEF 977	A-T-KS-AT-KR-ACP-R
GCA_000814965.1	AZNG01000009.1.region002	KID73973.1	Metarhizium brunneum ARSEF 3297	A-T-KS-AT-KR-ACP-R
GCA_000814975.1	AZNF01000016.1.region001	KID61008.1	Metarhizium anisopliae ARSEF 549	A-T-KS-AT-KR-ACP-R
GCA_000935225.1	JYGD01000193.1.region002	—	Dactylonectria macrodidyma JAC 15-245	A-T-KS-AT-KR-ACP-R
GCA_000988865.1	JOKZ01000154.1.region001	KKP02356.1	Trichoderma harzianum T6776	A-T-KS-AT-KR-ACP-R
GCA_001272575.2	LAZP02000311.1.region001	PFH58252.1	Ophiocordyceps unilateralis SC16a	A-T-KS-AT-KR-ACP-R
GCA_001275765.2	LCTW02000338.1.region001	KXX74579.1	Madurella mycetomatis mm55	A-T-KS-AT-KR-ACP-R
GCA_001445595.3	DF977544.1.region001	GAP93000.1	Rosellinia necatrix W97	A-T-KS-AT-KR-ACP-R
GCA_001468795.1	LOFA01000002.1.region004	—	Purpureocillium lilacinum TERIBC 1	A-T-KS-AT-KR-ACP-R
GCA_001557495.1	LSAY01000002.1.region002	—	Reticulascus tulasneorum NRRL18230	A-T-KS-AT-KR-ACP-R
GCA_001566295.1	KQ964248.1.region002	KXJ93604.1	Microdochium bolleyi J235TASD1	A-T-KS-AT-KR-ACP-R
GCA_001599175.1	BCGF01000004.1.region004	—	Pestalotiopsis sp. JCM 9685	A-T-KS-AT-KR-ACP-R
GCA_001599595.1	BCHH01000007.1.region002	—	Beverwykella pulmonaria JCM 9230	A-T-KS-AT-KR-ACP-R
GCA_001599755.1	BCHX01000001.1.region006	—	Gliomastix tumulicola JCM 17184	A-T-KS-AT-KR-ACP-R
GCA_001600575.1	BCKI01000012.1.region001	—	Didymobotryum rigidum JCM 8837	A-T-KS-AT-KR-ACP-R
GCA_001605845.1	LOPT01000546.1.region001	—	Sarocladium oryzae Saro-13	A-T-KS-AT-KR-ACP-R
GCA_001619985.1	KV407454.1.region003	KZF26938.1	Xylona heveae TC161	A-T-KS-AT-KR-ACP-R
GCA_001651435.1	LHPN01000001.1.region004	OAL75151.1	Trichophyton violaceum CMCC(F)T3l	A-T-KS-AT-KR-ACP-R
GCA_001651445.1	LHPM01000018.1.region004	OAL63126.1	Trichophyton rubrum CMCC(F)T1i	A-T-KS-AT-KR-ACP-R
GCA_001653265.1	LSBI01000001.1.region002	OAQ95274.1	Purpureocillium lilacinum PLFJ-1	A-T-KS-AT-KR-ACP-R
GCA_001692895.1	KV748176.1.region001	OCL00726.1	Cenococcum geophilum 1.58	A-T-KS-AT-KR-ACP-R
GCA_001692915.1	KV748542.1.region001	OCL14727.1	Glonium stellatum CBS 207.34	A-T-KS-AT-KR-ACP-R
GCA_001696505.1	JYJY01001018.1.region001	—	Calonectria pseudonaviculata CBS 139394	A-T-KS-AT-KR-ACP-R
GCA_001858085.1	DAAX01000010.1.region002	DAA76509.1	Trichophyton benhamiae CBS 112371	A-T-KS-AT-KR-ACP-R
GCA_001879505.1	KV875267.1.region003	—	Calonectria pseudoreteaudii YA51	A-T-KS-AT-KR-ACP-R
GCA_001913115.1	MPHF01000146.1.region001	—	Ilyonectria destructans C1	A-T-KS-AT-KR-ACP-R
GCA_002003505.1	BDMC01000031.1.region001	GAW19803.1	fungal sp. No.14919	A-T-KS-AT-KR-ACP-R
GCA_002105025.1	MCFA01000057.1.region001	ORY11783.1	Clohesyomyces aquaticus CBS 115471	A-T-KS-AT-KR-ACP-R
GCA_002105095.1	MCFJ01000011.1.region003	ORY60966.1	Pseudomassariella vexata CBS 129021	A-T-KS-AT-KR-ACP-R
GCA_002120305.1	KZ112437.1.region001	OTA96033.1	Hypoxylon sp. CO27-5	A-T-KS-AT-KR-ACP-R
GCA_002120335.1	KZ111241.1.region002	OTA65813.1	Hypoxylon sp. EC38	A-T-KS-AT-KR-ACP-R
GCA_002204255.1	MZNU01000088.1.region001	OWP04937.1	Marssonina coronariae NL1	A-T-KS-AT-KR-ACP-R
GCA_002287475.2	CM008253.1.region002	PAV20656.1	Phellinus noxius FFPRI411160	A-T-KS-AT-KR-ACP-R
GCA_002847045.1	KZ559173.1.region001	PLB34720.1	Aspergillus candidus CBS 102.13	A-T-KS-AT-KR-ACP-R
GCA_002849105.1	MSFO01000010.1.region004	PLB43796.1	Aspergillus steynii IBT 23096	A-T-KS-AT-KR-ACP-R
GCA_002938375.1	NHYD01002781.1.region001	PPQ84953.1	Psilocybe cyanescens 2631	A-T-KS-AT-KR-ACP-R
GCA_002991585.1	PPHJ01000044.1.region002	—	Ilyonectria mors-panacis g3b	A-T-KS-AT-KR-ACP-R
GCA_003012095.1	PXNW01000465.1.region001	—	Trichothecium roseum K7-1	A-T-KS-AT-KR-ACP-R
GCA_003012175.1	PXNX01000584.1.region001	—	Trichothecium roseum DAOM 197141	A-T-KS-AT-KR-ACP-R
GCA_003012185.1	PXNY01000224.1.region001	—	Trichothecium roseum DAOM 195227	A-T-KS-AT-KR-ACP-R
GCA_003031705.1	NAGG01000928.1.region001	—	Calonectria naviculata CBS 101121	A-T-KS-AT-KR-ACP-R
GCA_003073855.1	KZ805548.1.region001	PVH94151.1	Periconia macrospinosa DSE2036	A-T-KS-AT-KR-ACP-R
GCA_003118255.1	BFBS01016281.1.region001	GBF63673.1	Trichophyton mentagrophytes TIMM 2789	A-T-KS-AT-KR-ACP-R
GCA_003144605.1	LCWV01000007.1.region001	PWI71314.1	Purpureocillium lilacinum 36-1	A-T-KS-AT-KR-ACP-R
GCA_003184685.1	KZ825561.1.region001	PYI27831.1	Aspergillus indologenus CBS 114.80	A-T-KS-AT-KR-ACP-R
GCA_003313965.1	QLOY01007170.1.region001	—	Megacollybia marginata MG68	A-T-KS-AT-KR-ACP-R
GCA_003385255.1	QGQC01000673.1.region001	—	Corinectria fuckeliana IMI 342667	A-T-KS-AT-KR-ACP-R
GCA_003385315.1	QGQA01000302.1.region001	—	Neonectria punicea CBS 119724	A-T-KS-AT-KR-ACP-R
GCA_003426235.1	NQIM01000442.1.region001	—	Xylaria polymorpha DSM 105756	A-T-KS-AT-KR-ACP-R
GCA_004014815.1	RYZI01000009.1.region001	RWA14357.1	Xylaria grammica IHI A82	A-T-KS-AT-KR-ACP-R
GCA_004026395.1	SCGN01000024.1.region001	—	Purpureocillium lilacinum S2_003_000R1	A-T-KS-AT-KR-ACP-R
GCA_004026455.1	SCGX01000011.1.region001	—	Purpureocillium lilacinum S2_018_006G1	A-T-KS-AT-KR-ACP-R
GCA_004141935.1	RQSK01000802.1.region001	—	Calonectria pseudonaviculata CB002	A-T-KS-AT-KR-ACP-R
GCA_004141935.1	RQSK01002629.1.region001	—	Calonectria pseudonaviculata CB002	A-T-KS-AT-KR-ACP-R
GCA_004155055.1	QJNZ01001083.1.region001	RYP55625.1	Monosporascus sp. CRB-8-3	A-T-KS-AT-KR-ACP-R
GCA_004155245.1	SAEA01000110.1.region002	—	Ramularia coccinea ATCC 14700	A-T-KS-AT-KR-ACP-R
GCA_004155915.1	QJOA01000618.1.region001	RYP63027.1	Monosporascus sp. CRB-9-2	A-T-KS-AT-KR-ACP-R
GCA_004155925.1	QJNX01000027.1.region002	RYP40702.1	Monosporascus sp. MG133	A-T-KS-AT-KR-ACP-R
GCA_004155935.1	QJNV01000472.1.region001	RYP05213.1	Monosporascus sp. GIB2	A-T-KS-AT-KR-ACP-R
GCA_004155945.1	QJNY01000103.1.region002	RYP50631.1	Monosporascus sp. mg162	A-T-KS-AT-KR-ACP-R
GCA_004303015.1	RZGP01000007.1.region001	—	Cladobotryum protrusum CCMJ2080	A-T-KS-AT-KR-ACP-R
GCA_004380985.1	PGWW01004710.1.region001	—	Calonectria pseudonaviculata CT13	A-T-KS-AT-KR-ACP-R
GCA_004768795.1	SKBN01000093.1.region001	TGJ83472.1	Xylaria hypoxylon DSM 108379	A-T-KS-AT-KR-ACP-R
GCA_006505905.1	QGQV01000802.1.region001	—	Calonectria pseudonaviculata CB002	A-T-KS-AT-KR-ACP-R
GCA_008271525.1	RQPE01000004.1.region002	—	Sarocladium brachiariae HND5	A-T-KS-AT-KR-ACP-R
GCA_008271525.1	RQPE01000007.1.region004	—	Sarocladium brachiariae HND5	A-T-KS-AT-KR-ACP-R
GCA_009193485.1	ML738609.1.region001	KAE8164277.1	Aspergillus tamarii CBS 117626	A-T-KS-AT-KR-ACP-R
GCA_009859445.1	WOGW01000538.1.region001	—	Madurella mycetomatis NMM-13	A-T-KS-AT-KR-ACP-R
GCA_009861565.1	WOGX01000949.1.region001	—	Madurella mycetomatis NMM-18	A-T-KS-AT-KR-ACP-R
GCA_010015805.1	ML978121.1.region001	KAF2103738.1	Rhizodiscina lignyota CBS 133067	A-T-KS-AT-KR-ACP-R
GCA_010093535.1	MU003512.1.region001	KAF2469221.1	Lindgomyces ingoldianus ATCC 200398	A-T-KS-AT-KR-ACP-R
GCA_010093815.1	ML996565.1.region001	KAF2762468.1	Pseudovirgaria hyperparasitica CBS 121739	A-T-KS-AT-KR-ACP-R
GCA_010093895.1	ML996093.1.region002	KAF2148618.1	Myriangium duriaei CBS 260.36	A-T-KS-AT-KR-ACP-R
GCA_010093925.1	ML994707.1.region001	KAF2176510.1	Zopfia rhizophila CBS 207.26	A-T-KS-AT-KR-ACP-R
GCA_010094095.1	ML979132.1.region005	KAF1921340.1	Ampelomyces quisqualis HMLAC05119	A-T-KS-AT-KR-ACP-R
GCA_010583015.1	MU007036.1.region001	KAF2430781.1	Tothia fuscella CBS 130266	A-T-KS-AT-KR-ACP-R
GCA_011057905.1	WUBL01000118.1.region001	KAF2965339.1	Xylaria multiplex DSM 110363	A-T-KS-AT-KR-ACP-R
GCA_011426265.1	VYKH01000392.1.region001	—	Dactylonectria torresensis BV-349	A-T-KS-AT-KR-ACP-R
GCA_011426275.1	VYKG01000162.1.region001	—	Dactylonectria torresensis BV-666	A-T-KS-AT-KR-ACP-R
GCA_011426295.1	VYKF01000187.1.region001	—	Dactylonectria torresensis BV-745	A-T-KS-AT-KR-ACP-R
GCA_011799845.1	WWCI01000003.1.region001	—	Hypomyces rosellus CCMJ2808	A-T-KS-AT-KR-ACP-R
GCA_012182645.1	JAATJQ010000151.region001	KAF3891800.1	Trichophyton interdigitale UCMS-IGIB-CI12	A-T-KS-AT-KR-ACP-R
GCA_013184435.1	JABCKA010000923.region001	—	Fusarium babinda NRRL 25539	A-T-KS-AT-KR-ACP-R
GCA_013266265.1	JABFAK010000242.region001	KAF5022960.1	Fusarium sp. NRRL 66182	A-T-KS-AT-KR-ACP-R
GCA_013368755.1	CP055900.1.region005	QKX58562.1	Talaromyces rugulosus W13939	A-T-KS-AT-KR-ACP-R
GCA_013403825.1	VTGA01000004.1.region004	—	Calonectria pseudoturangicola CMW 47496	A-T-KS-AT-KR-ACP-R
GCA_013403855.1	VTGB01000004.1.region002	—	Calonectria honghensis CMW 47669	A-T-KS-AT-KR-ACP-R
GCA_013406965.1	VTGC01000011.1.region001	—	Calonectria fujianensis CMW 27257	A-T-KS-AT-KR-ACP-R
GCA_013406985.1	VTGD01000057.1.region001	—	Calonectria crousiana CMW 27249	A-T-KS-AT-KR-ACP-R
GCA_013406995.1	VTGE01000001.1.region003	—	Calonectria aciculata CMW 47645	A-T-KS-AT-KR-ACP-R
GCA_013416765.1	WNKQ01000018.1.region002	KAF5845789.1	Bipolaris sorokiniana (Sacc.) Shoemaker	A-T-KS-AT-KR-ACP-R
GCA_013426205.1	CP058933.1.region003	QLI66979.1	Metarhizium brunneum 4556	A-T-KS-AT-KR-ACP-R
GCA_013461505.1	JABNMW010000006.region001	—	Ramularia coccinea NJWW	A-T-KS-AT-KR-ACP-R
GCA_013756995.1	JABSTB010000183.region001	—	Cylindrocarpon cylindroides NRRL 22505	A-T-KS-AT-KR-ACP-R
GCA_013839505.1	JACDOT010000004.region002	—	Metarhizium anisopliae CQMa421	A-T-KS-AT-KR-ACP-R
GCA_014621435.1	JAANBA010000117.region001	KAF7532602.1	Neopestalotiopsis clavispora IHI 201606	A-T-KS-AT-KR-ACP-R
GCA_014622005.1	JACVOD010000043.region002	—	Calonectria ilicicola ZJHZ01	A-T-KS-AT-KR-ACP-R
GCA_014622015.1	JACVOG010000014.region003	—	Calonectria ilicicola GDMZ12	A-T-KS-AT-KR-ACP-R
GCA_014822075.1	JAATHB010000494.region001	—	Fusarium buharicum NRRL 13371	A-T-KS-AT-KR-ACP-R
GCA_015881745.1	JACWGD010000022.region001	—	Pseudopestalotiopsis theae CYF27	A-T-KS-AT-KR-ACP-R
GCA_016097275.1	JADWDI010000002.region004	—	Aspergillus elegans IMI 345568	A-T-KS-AT-KR-ACP-R
GCA_016758845.1	JADKYO010000002.region006	—	Nigrospora oryzae GZL1	A-T-KS-AT-KR-ACP-R
GCA_900157425.1	FUEG01000025.1.region001	SJL14749.1	Armillaria ostoyae C18/9	A-T-KS-AT-KR-ACP-R
GCA_902806585.1	CADCXB010000012.region001	—	Xylaria hypoxylon CBS 122620	A-T-KS-AT-KR-ACP-R
GCA_004155055.1	—	RYP55625.1	Monosporascus sp. CRB-8-3	A-T-KS-AT-KR-ACP-R
GCA_022578815.1	—	KAI1340805.1	Xylariaceae sp. FL0016	A-T-KS-AT-KR-ACP-R
GCA_021193595.1	—	KAH8197844.1	Truncatella angustata S358	A-T-KS-AT-KR-ACP-R
GCA_000516985.1	KI912113.1.region002	ETS80260.1	Pestalotiopsis fici W106-1	A-T-KS-AT-KR-ACP-R
GCA_000516985.1			Pestalotiopsis fici W106-1	A-T-KS-AT-KR-ACP-R
GCA_014905255.1	BLYF01000085.1.region001	—	Racodium therryanum Rac09Pj11-1	A-T-KS-AT-KR-ACP-R
GCA_016490725.1	JAEMHR010000127.region001	—	Beauveria felina SYSU-MS7908	A-T-KS-AT-KR-ACP-R
—		AQV04224.1	Chaetothyriaceae sp. Ipomoea carnea	A-T-KS-AT-KR-ACP-R
GCA_006535975.1	QEAP01000280.1.region001	TPX70532.1	Chytriomyces confervae CBS 675.73	A-T-KS-AT-KS-DH-KR-ACP
GCA_902806495.1	CADCWV010000023.region001	—	Hypoxylon submonticulosum	A-T-KS-KR-ACP
GCA_015657495.1	—	KAF9522313.1	Crepidotus variabilis CBS 506.95	A-T-T-KS-ACP
GCA_001051155.2	JYIP02000004.1.region001	—	Chrysoporthe austroafricana CMW 2113	A-T-T-KS-AT-DH-ACP
GCA_004802525.1	LAXG01000087.1.region001	—	Chrysoporthe cubensis GJS 09-446	A-T-T-KS-AT-DH-ACP
GCA_003693665.1	QQSL01000102.1.region001	RMD39763.1	Chaetothyriales sp. CBS 134920	A-T-T-SAT-KS-AT-DH-ACP
GCA_011392495.1	QMIJ01000007.1.region001	KAF3395630.1	Talaromyces pinophilus AR155	A-T-T-SAT-KS-AT-DH-ACP
GCA_000770705.1	—	KGQ12647.1	Beauveria bassiana D1-5	C-A-KS
GCA_001682635.1	—	PQK12575.1	Beauveria bassiana ARSEF 8028	C-A-KS
GCA_002871155.1	—	PMB69715.1	Beauveria bassiana JEF-007	C-A-KS
GCA_022453515.1	—	KAI0190564.1	Astrocystis sublimbata CBS 130006	C-A-KS
GCA_000280675.1	—	XP_008597646.1	Beauveria bassiana ARSEF 2860	C-A-KS
—	—	—	Pestalotiopsis microspora NK17	C-A-T-KS
GCA_000002495.2	—	XP_003713020.1	Pyricularia oryzae 70-15	C-A-T-KS
GCA_000292605.1	—	ELQ64701.1	Pyricularia oryzae P131	C-A-T-KS
GCA_000292585.1	—	ELQ37655.1	Pyricularia oryzae Y34	C-A-T-KS
GCA_004355905.1	—	XP_030987666.1	Pyricularia grisea NI907	C-A-T-KS
GCA_022578505.1	—	KAI1120014.1	Nemania abortiva FL1152	C-A-T-KS
GCA_022578795.1	—	KAI1318605.1	Xylariaceae sp. FL0255	C-A-T-KS
GCA_009193645.1	—	XP_031934908.1	Aspergillus pseudonomiae CBS 119388	C-A-T-KS
GCA_001204775.2	—	XP_015404840.1	Aspergillus nomiae NRRL 13137	C-A-T-KS
GCA_009176345.1	—	KAB8076255.1	Aspergillus leporis CBS 151.66	C-A-T-KS
GCA_009193595.1	—	KAE8378832.1	Aspergillus bertholletiae IBT 29228	C-A-T-KS
GCA_001792695.1	—	XP_022387672.1	Aspergillus bombycis NRRL 26010	C-A-T-KS
GCA_009193585.1	—	XP_031925180.1	Aspergillus caelatus CBS 763.97	C-A-T-KS
GCA_000256225.1	—	XP_028507553.1	Alternaria arborescens EGS 39-128	C-A-T-KS
GCA_014751505.1	—	OWY51330.1	Alternaria alternata Z7	C-A-T-KS
GCA_004155955.1	—	RYN38034.1	Alternaria arborescens RGR 97.0013	C-A-T-KS
GCA_004154765.1	—	RYN96158.1	Alternaria tenuissima FERA 648	C-A-T-KS
GCA_004154835.1	—	—	Alternaria tenuissima FERA 675	C-A-T-KS
GCA_002749805.1	—	PIG83113.1	Aspergillus arachidicola CBS 117610	C-A-T-KS
GCA_001642055.1	—	XP_018383119.1	Alternaria alternata SRC1lrK2f	C-A-T-KS
GCA_020736535.1	—	KAH6846806.1	Alternaria alternata MPI-PUGE-AT-0064	C-A-T-KS
GCA_004154755.1	—	RYN72957.1	Alternaria alternata FERA 1177	C-A-T-KS
GCA_004154745.1	—	RYN38103.1	Alternaria tenuissima FERA 1082	C-A-T-KS
GCA_004154735.1	—	RYN63383.1	Alternaria tenuissima FERA 24350	C-A-T-KS
GCA_004156025.2	—	KAB2105161.1	Alternaria gaisen FERA 650	C-A-T-KS
GCA_004156035.1	—	RYO52509.1	Alternaria tenuissima FERA 1166	C-A-T-KS
GCA_003268335.1	—	RAR03424.1	Stemphylium lycopersici CIDEFI 213	C-A-T-KS
GCA_009193485.1	—	KAE8157711.1	Aspergillus tamarii CBS 117626	C-A-T-KS
GCA_009193445.1	—	XP_031919586.1	Aspergillus pseudotamarii CBS 117625	C-A-T-KS
GCA_000825705.1	—	CEJ93579.1	[Torrubiella] hemipterigena	C-A-T-KS
GCA_001636725.1	—	XP_018700739.1	Cordyceps fumosorosea ARSEF 2679	C-A-T-KS
GCA_000225605.1	—	XP_006667652.1	Cordyceps militaris CM01	C-A-T-KS
GCA_008080495.1	—	ATY60283.1	Cordyceps militaris ATCC 34164	C-A-T-KS
GCA_020360975.1	—	XP_044717203.1	Hirsutella rhossiliensis HR02	C-A-T-KS
GCA_000344685.1	—	XP_007868147.1	Gloeophyllum trabeum ATCC 11539	C-A-T-KS
GCA_000827195.1	—	KIK00478.1	Laccaria amethystina LaAM-08-1	C-A-T-KS
GCA_000697645.1	—	KDR67250.1	Galerina marginata CBS 339.88	C-A-T-KS
GCA_000827195.1	—	KIK03064.1	Laccaria amethystina LaAM-08-1	C-A-T-KS
GCA_015178975.1	—	KAF8517297.1	Hysterangium stoloniferum HS.BST	C-A-T-KS
GCA_020740775.1	—	KAH7015653.1	Ilyonectria destructans MPI-CAGE-AT-0134	C-A-T-KS
GCA_020744155.1	—	KAH6983355.1	Ilyonectria sp. MPI-CAGE-AT-0026	C-A-T-KS
GCA_002938385.1	—	PPQ97880.1	Gymnopilus dilepis SRW20	C-A-T-KS
GCA_000187405.1	—	XP_007815200.1	Metarhizium acridum CQMa 102	C-A-T-KS
GCA_019434415.1	—	KAG8415777.1	Metarhizium acridum ARSEF 324	C-A-T-KS
GCA_020744515.1	—	KAH7241374.1	Fusarium tricinctum MPI-SDFR-AT-0068	C-A-T-KS
GCA_019434415.1	—	KAG8418963.1	Metarhizium acridum ARSEF 324	C-A-T-KS
GCA_020360975.1	—	XP_044725459.1	Hirsutella rhossiliensis HR02	C-A-T-KS
GCA_020102295.1	—	KAH0593838.1	Metarhizium humberi ESALQ1638	C-A-T-KS
GCA_000426985.1	—	KJK94653.1	Metarhizium anisopliae BRIP 53284	C-A-T-KS
GCA_000814955.1	—	KID84426.1	Metarhizium guizhouense ARSEF 977	C-A-T-KS
GCA_000814975.1	—	KID66114.1	Metarhizium anisopliae ARSEF 549	C-A-T-KS
GCA_020726525.1	—	XP_045959157.1	Truncatella angustata MPI-SDFR-AT-0073	C-A-T-KS
GCA_000426965.1	—	KJK81393.1	Metarhizium anisopliae BRIP 53293	C-A-T-KS
GCA_000769215.1	—	KIL88590.1	Fusarium avenaceum Fa05001	C-A-T-KS
GCA_020744115.1	—	KAH6950151.1	Fusarium avenaceum MPI-SDFR-AT-0044	C-A-T-KS
GCA_001618945.2	—	ODA79169.1	Drechmeria coniospora ATCC 96282	C-A-T-KS
GCA_012971845.1	—	XP_035366400.1	Lasiodiplodia theobromae AM2As	C-A-T-KS
GCA_002111425.1	—	KAF9636613.1	Lasiodiplodia theobromae CSS-01s	C-A-T-KS
GCA_006542485.1	—	TQB70024.1	Monascus purpureus HQ1	C-A-T-KS
GCA_022432395.1	—	KAI0151338.1	Pestalotiopsis sp. NC0098	C-A-T-KS
GCA_000956045.1	—	KJZ80421.1	Hirsutella minnesotensis 3608	C-A-T-KS
GCA_013266205.1	—	KAF4991222.1	Fusarium decemcellulare NRRL 13412	C-A-T-KS
GCA_000259975.2	—	EWZ97080.1	Fusarium oxysporum f. sp. lycopersici MN25	C-A-T-KS
GCA_013305495.1	—	KAF5139466.1	Metarhizium anisopliae JEF-290	C-A-T-KS
GCA_001625195.1	—	XP_040656630.1	Drechmeria coniospora ARSEF 6962	C-A-T-KS
GCA_020744335.1	—	KAH7159175.1	Fusarium sp. MPI-SDFR-AT-0072	C-A-T-KS
GCA_022385605.1	—	KAI0397031.1	Xylariaceae sp. FL0594	C-A-T-KS
GCA_019157295.1	—	KAG7407204.1	Fusarium oxysporum f. sp. rapae Tf1208	C-A-T-KS
GCA_021365365.1	—	XP_046105152.1	Ilyonectria robusta PMI_751	C-A-T-KS
GCA_012931995.1	—	KAF4471968.1	Fusarium albosuccineum NRRL 20459	C-A-T-KS
GCA_023159155.1	—	KAI3327460.1	Kretzschmaria deusta IL1129	C-A-T-KS
GCA_008931885.1	—	KAB2573376.1	Lasiodiplodia theobromae LA-SOL3	C-A-T-KS
GCA_006981985.1	—	TQV99846.1	Cordyceps javanica IJ1G	C-A-T-KS
GCA_001636795.1	—	OAA78214.1	Akanthomyces lecanii RCEF 1005	C-A-T-KS
GCA_001636735.1	—	OAA48197.1	Beauveria brongniartii RCEF 3172	C-A-T-KS
GCA_910591775.1	—	CAG8528616.1	Dentiscutata heterogama IL203A	C-A-T-KS
GCA_021193595.1	—	KAH8200509.1	Truncatella angustata S358	C-A-T-KS
GCA_910592285.1	—	CAG8560316.1	Racocetra persica MA461A	C-A-T-KS
GCA_000002495.2	TAS1	G4N137.1	Pyricularia oryzae 70-15	C-A-T-KS
GCA_022984845.1	—	KAI2626410.1	Xylaria nigripes YMJ 653	C-A-T-KS-ACP
GCA_022453505.1	—	KAI0185232.1	Xylaria flabelliformis NC1011	C-A-T-KS-ACP
GCA_022495235.1	—	KAI0544201.1	Xylaria curta CBS 114988	C-A-T-KS-ACP
GCA_022385715.1	—	KAI0859890.1	Xylaria cubensis CBS 116.85	C-A-T-KS-ACP
GCA_022496955.1	—	KAI0902873.1	Kretzschmaria deusta CBS 826.72	C-A-T-KS-ACP
GCA_022385635.1	—	KAI1734901.1	Xylaria scruposa CBS 123580	C-A-T-KS-ACP
GCA_009809945.1	—	KAF0441072.1	Gigaspora margarita BEG34	C-A-T-KS-ACP-TE
GCA_003550325.1	—	RIB21002.1	Gigaspora rosea DAOM 194757	C-A-T-KS-ACP-TE
GCA_012184355.1	LDUC01000400.1.region001	KAF3912940.1	Dactylellina cionopaga YMF1.00569	C-A-T-KS-AT-ACP
GCA_910591965.1	—	CAG8465812.1	Dentiscutata erythropus MA453B	C-A-T-KS-AT-ACP-TE
GCA_009809945.1	—	KAF0441085.1	Gigaspora margarita BEG34	C-A-T-KS-AT-ACP-TE
GCA_009809945.1	—	KAF0480591.1	Gigaspora margarita BEG34	C-A-T-KS-AT-ACP-TE
GCA_003550325.1	—	RIB14068.1	Gigaspora rosea DAOM 194757	C-A-T-KS-AT-ACP-TE
GCA_910591965.1	—	CAG8557733.1	Dentiscutata erythropus MA453B	C-A-T-KS-AT-ACP-TE
GCA_009809945.1	—	KAF0502938.1	Gigaspora margarita BEG34	C-A-T-KS-AT-ACP-TE
GCA_910591915.1	—	CAG8479329.1	Cetraspora pellucida FL966	C-A-T-KS-AT-ACP-TE
GCA_910592045.1	—	CAG8442970.1	Gigaspora rosea FL105	C-A-T-KS-AT-ACP-TE
GCA_013054445.1	—	KAF4631120.1	Cudoniella acicularis DSM 108380	C-A-T-KS-TE
GCA_000697705.1	—	KDQ18939.1	Botryobasidium botryosum FD-172 SS1	C-A-T-T-KS
GCA_015657495.1	—	KAF9528634.1	Crepidotus variabilis CBS 506.95	C-A-T-T-KS
GCA_001630335.1	—	KZP16701.1	Fibularhizoctonia sp. CBS 109695	C-A-T-T-KS
GCA_015501585.1	—	KAF9071084.1	Rhodocollybia butyracea AH 40177	C-A-T-T-KS
GCA_010015735.1	—	XP_033383750.1	Aaosphaeria arxii CBS 175.79	C-A-T-T-KS
GCA_001630335.1	—	KZP16709.1	Fibularhizoctonia sp. CBS 109695	C-A-T-T-KS-TE
GCA_001630335.1	—	KZP12421.1	Fibularhizoctonia sp. CBS 109695	C-A-T-T-KS-TE
GCA_001571465.2	CP017346.1.region004	—	Talaromyces pinophilus 1-95	MT-T-KS-AT-ACP
GCA_003316675.1	QNQR01000073.1.region001	—	Talaromyces pinophilus PSF-12(1)	MT-T-KS-AT-ACP
GCA_000814965.1	—	XP_014543056.1	Metarhizium brunneum ARSEF 3297	T-A-C-A-T-KS
GCA_013426205.1	—	QLI64882.1	Metarhizium brunneum 4556	T-A-C-A-T-KS
