# Supplementary material for: A fungal NRPS-PKS enzyme catalyses the formation of the flavonoid naringenin
Source: Nat Commun. 2022 Oct 26;13:6361. doi: 10.1038/s41467-022-34150-7 (PMC9606254; doi:10.1038/s41467-022-34150-7)
Supplement: Supplementary file 4 — Supplementary Data 2 [file 41467_2022_34150_MOESM4_ESM.xlsx]

## Sheet: Sheet1
Supplementary Data 2. Plasmids and strains used in this study.
Plasmids/ Strains	Description	Reference
pYXW15	Hygromycin(hph) resistance vector	Wu, G. et al. Polyketide production of Pestaloficiols and Macrodiolide Ficiolides revealed by manipulations of epigenetic regulators in an endophytic fungus. Org. Lett. 18, 1832-5 (2016).
pYH-WA-pyrG	URA3, wA flanking, AfpyrG, Amp	Yin, W.B. et al. Discovery of cryptic polyketide metabolites from dermatophytes using heterologous expression in Aspergillus nidulans. ACS. Synth. Biol. 2, 629-634 (2013).
pYWL27	gpdA(p) in pYH-WA-pyrG	Li, W. et al. Asperphenamate biosynthesis reveals a novel two-module NRPS system to synthesize amino acid esters in fungi. Chem. Sci. 9, 2589-2594 (2018).
pXW55	2μ, URA3, ADH2p-ACPC-ADH2t, Amp	Wu, G. et al. Polyketide production of Pestaloficiols and Macrodiolide Ficiolides revealed by manipulations of epigenetic regulators in an endophytic fungus. Org. Lett. 18, 1832-5 (2016).
pXW06	2μ, URA3, ADH2p-LovC-ADH2t, Amp	Wu, G. et al. Polyketide production of Pestaloficiols and Macrodiolide Ficiolides revealed by manipulations of epigenetic regulators in an endophytic fungus. Org. Lett. 18, 1832-5 (2016).
pET28a	Kanr, T7 promoter, lacI	Invitrogen
pESC-leu2d	2μ ampR LEU2D CYC1t-GAL1,10p-ADH1t	Invitrogen
pPpT4	Zeocin resistance vector	BioVector
pPIC9K	Geneticin resistance vector	BioVector
p426-SNR52p-gRNA.CAN1.Y-SUP4t	2μ ampR URA3 gRNA-CAN1.Y	Mans, R. et al. CRISPR/Cas9: a molecular Swiss army knife for simultaneous introduction of multiple genetic modifications in Saccharomyces cerevisiae. FEMS Yeast Res 15, fov004 (2015).
pYXW4	fnsA deletion cassette in pXW06	This study
pYWL82	fnsA expression cassette in pYWL27	This study
pYZX10	fnsA expression cassette in pXW55	This study
pYZS25	fnsAPKS expression cassette in pXW55	This study
pYHJ10	FnsAA-T expression cassette in pXW06	This study
pYHJ5	FnsAA-T expression cassette in pET28a	This study
pYHJ17	ubiC-aroL integration cassette in pXW55	This study
pYHJ13	2μ, URA3, PGK1p-An_npgA-ADH1t-ADH2p-fnsA-ADH2t, Amp	This study
pYHJ54	isorhamnetin integration cassette in pXW06	This study
pYHJ55	acacetin integration cassette in pXW06	This study
pYHJ60	2μ ampR URA3 gRNA-XII-1	This study
Pestalotiopsis fici CGMCC3.15140	Wild type	This study
Aspergillus nidulans LO8030	pyroA4, riboB2, pyrG89, nkuA::argB, sterigmatocystin cluster (AN7804-AN7825)Δ, emericellamide cluster (AN2545-AN2549)Δ, asperfuranone cluster (AN1039-AN1029)Δ, monodictyphenone cluster (AN10023-AN10021)Δ, terrequinone cluster (AN8512-AN8520)Δ, austinol cluster part 1 (AN8379-AN8384)Δ, austinol cluster part 2 (AN9246-AN9259)Δ, F9775 cluster (AN7906-AN7915)Δ, asperthecin cluster (AN6000-AN6002)Δ	Yin, W.B. et al. Discovery of cryptic polyketide metabolites from dermatophytes using heterologous expression in Aspergillus nidulans. ACS. Synth. Biol. 2, 629-634 (2013).
Saccharomyces cerevisiae BJ5464-NpgA	MATα ura3-52 his3-∆200 leu2-∆1 trp1 pep4::HIS3 prb1 ∆1.6R can1 GAL	Harvey, C.J.B. et al. HEx: A heterologous expression platform for the discovery of fungal natural products. Sci. Adv. 4, eaar5459 (2018).
QL35	MATa ura3-52 can1∆::cas9-natNT2 TRP1 LEU2 HIS3 gpp1∆ XII-2::(GPM1p-AtPAL2-FBA1t)+(TDH3p-AtC4H-CYC1t)+(tHXT7p-AtATR2-pYX212t)+(PGK1p-CYB5-ADH1t) X-3::(TEF1p-ARO4-CYC1t) XII-5::(ADH1t-Bbxfpk-TDH3p)+(tHXT7p-Ckpta-CYC1t) pQC162	Liu, Q. et al. Rewiring carbon metabolism in yeast for high level production of aromatic chemicals. Nat. Commun. 10, 4976 (2019).
Escherichia coli DH5α		Novagen
Escherichia coli BAP1		Wang, Y. & Pfeifer, B.A. 6-Deoxyerythronolide B production through chromosomal localization of the deoxyerythronolide B synthase genes in E. coli. Metab. Eng. 10, 33-38 (2008).
TYWL8	wA flanking, AfpyrG, gpdA in A. nidulans LO8030	Li, W. et al. Asperphenamate biosynthesis reveals a novel two-module NRPS system to synthesize amino acid esters in fungi. Chem. Sci. 9, 2589-2594 (2018).
TYXW12	∆fnsA::hph in P. fici CGMCC3.15140	This study
TYWL54	wA flanking, AfpyrG, gpdA::fnsA in A. nidulans LO8030	This study
TYZX19	S. cerevisiae BJ5464-NpgA pYZX10	This study
TYHJ6	S. cerevisiae BJ5464-NpgA pYHJ10	This study
TYHJ7	S. cerevisiae BJ5464-NpgA pYZS25	This study
TYHJ8	S. cerevisiae BJ5464-NpgA pYHJ10, pYZS25	This study
TYHJ16	S. cerevisiae BJ5464-NpgA TRP1::(Leu2D-TEF1p-ubiC-ADH1t-PGK1p-aroL-CYC1t)	This study
TYHJ17	S. cerevisiae BJ5464-NpgA ARO7∆::zeocinTRP1::(Leu2D-TEF1p-ubiC-ADH1t-PGK1p-aroL-CYC1t)	This study
TYHJ18	S. cerevisiae BJ5464-NpgA ARO7∆::zeocin TRP3∆::neo TRP1::(Leu2D-TEF1p-ubiC-ADH1t-PGK1p-aroL-CYC1t)	This study
TYHJ45	QL35 pYHJ13	This study
(QL35-NAR)
TYHJ46	QL35 XII-1::(TEF1p-AtF3H-TDH2t-TDH3p-PdFLS-CYC1t-TPI1p-AtF3'H-IDP1t-GPM1p-AtCOMT1-FBA1t)	This study
TYHJ47	QL35 XII-1::(TEF1p-EbFNSI-TDH2t-TDH3p-PaCOMT-CYC1t)	This study
TYHJ48	QL35 XII-1::(TEF1p-AtF3H-TDH2t-TDH3p-PdFLS-CYC1t-TPI1p-AtF3'H-IDP1t-GPM1p-AtCOMT1-FBA1t) pYHJ13	This study
(QL35-ISO)
TYHJ49	QL35 XII-1::(TEF1p-EbFNSI-TDH2t-TDH3p-PaCOMT-CYC1t) pYHJ13	This study
(QL35-ACA)
