# Supplementary material for: A fungal NRPS-PKS enzyme catalyses the formation of the flavonoid naringenin
Source: Nat Commun. 2022 Oct 26;13:6361. doi: 10.1038/s41467-022-34150-7 (PMC9606254; doi:10.1038/s41467-022-34150-7)
Supplement: Supplementary file 5 — Supplementary Data 3 [file 41467_2022_34150_MOESM5_ESM.xlsx]

## Sheet: Sheet1
Supplementary Data 3. Oligonucleotide primer sequences utilized in this study.
Primers	Oligonucleotide sequences (5'- 3')	Description
KO4360-5F-F	aactatcaactattaactatatcgtaataccatcatatggcgcattgcgataagtcgtc	fnsA 5' flanks amplification
KO4360-5F-R	gtcgctctcaacactacggatc
KO4360-3F-F	aggcctcttcatagatgatgatag	fnsA 3' flanks amplification
KO4360-3F-R	gatgccattcttgtaggtaccgtttaaacatgccttcacgatttatagtttccattatc
hygromycin B-F	gatccgtagtgttgagagcgacgatgtgctgcaaggcgattaag	hygromycin B amplification
hygromycin B-R	cgctcacaattccacacaacataaggcctcttcatagatgatgatag
KO4360-RT-F	gtggtatccggtactcgagag	ΔfnsA transformant screening
KO4360-RT-R	gttgagacagcatgaagacg
KO4360-scr-5F-F	ctcggtaccttggcattttc	ΔfnsA transformant screening
Hyg-5F scr R	gcctatgcctacagcatcc
Hyg-3F scr F	cgtggtcgagctacaaagc	ΔfnsA transformant screening
KO4360-scr-3F-R	cttcctcggacaatggggat
pYWL82-P1-F	ttcagtatattcatcttcccatccaagaacctttaatcgggcagttcacctccttgacc	SOE PCR for fnsA-fragment 1
pYWL82-P1-R	ggaggatccaagaccaagatg
pYWL82-P2-F	gactggttgcttcattggcacg	SOE PCR for fnsA-fragment 2
pYWL82-P2-R	ggagaatggcagtcgaatctgg
pYWL82-P3-F	gtcagcacgacaacgagctc	SOE PCR for fnsA-fragment 3
pYWL82-P3-R	cacaacatatttcgtcagacacagaataactctcgctagcgtgctaattccgacaagcc
HE4360-scr1-F	cgaacaacctgattagaacggc	HEfnsA transformant screening
HE4360-scr1-R	gaaacagatgccgcagcac
HE4360-scr2-F	ctaagcattcagttgatgcgc	HEfnsA transformant screening
HE4360-scr2-R	cgcattcttcatgaaagtagcaag
pYZX10-1-F	atggctagcgattataaggatgatgatgataagactagtatgtctcaaccaacttcggt	SOE PCR for fnsA-fragment 1
pYZX10-1-R	ctcgccaagcaatccgtgtagaatg
pYZX10-2-F	gtgtgatcaggtccatgagctgttc	SOE PCR for fnsA-fragment 2
pYZX10-2-R	caatcaatgtgtcgtgaaggttcgc
pYZX10-3-F	gccgaacgtactcgagcgac	SOE PCR for fnsA-fragment 3
pYZX10-3-R	gacgccagagcttcttcaaggtctc
pYZX10-4-F	cagtacctcgaatgtccgcttg	SOE PCR for fnsA-fragment 4
pYZX10-4-R	cggcatcgataacattgacgtcag
pYZX10-5-F	catacaagtctttgaggctgccacc	SOE PCR for fnsA-fragment 5
pYZX10-5-R	gagtatcggagcgactctctggag
pYZX10-6-F	catctgtttgaccgcgcactac	SOE PCR for fnsA-fragment 6
pYZX10-6-R	ttgtcatttaaattagtgatggtgatggtgatgcacgtgaacccccaactgctcctttg
pYZS25-F	gctagcgattataaggatgatgatgataagactagtatgctcccatccaagtcagcac	Amplification of fnsAPKS
pYZS25-R	gtcatttaaattagtgatggtgatggtgatgcacgtgaacccccaactgctcctttg
pYHJ5-F	gctagcatgactggtggacagcaaatgggtatgtctcaaccaacttcgg	Amplification of fnsAA-T
pYHJ5-R	tcctttcgggctttgttagcagccggatctcttggatgggagcggcga
pYHJ10-F	tatcaactattaactatatcgtaatcatatgactagtatgtctcaaccaacttcggttc	Amplification of fnsAA-T
pYHJ10-R	tataaatcgtgaaggcatgtttagtgatggtgatggtgatgcttggatgggagcggcga
pYHJ13-1-F	ccgtttgtttgcccctacgttttgcggccgctactgtaattgcttttagttgtgtattt	Amplification of PGK1p
pYHJ13-1-R	ttgttttatatttgttgtaaaaagtagat
pYHJ13-2-F	ggaagtaattatctactttttacaacaaatataaaacaaatggtgcaagacacatcaag	Amplification of An_npgA
pYHJ13-2-R	gcatgaggtcgctcttattgaccacacctctaccggttaggataggcaattacacaccc
pYHJ13-3-F	ccggtagaggtgtggtcaataag	Amplification of ADH1t
pYHJ13-3-R	ccatgattacgccaagcttgcatgcctgcagggcgaatttcttatgatttatgattttt
pYHJ60-1-F	gaaagataaatgatcggtatgtgcagttgattcacgttttagagctagaaatagcaagt	Amplification of XII-1 gRNA
pYHJ60-1-R	gcaaattaaagccttcgagcg
4360-scr1-F	gcaaaacgtaggggcaaaca	TYHJ6, TYHJ8, TYZX19 transformant screening
4360-scr1-R	agagaaacagatgccgcagca
4360-scr2-F	gtggtatccggtactcgagag	TYHJ7, TYHJ8, TYZX19 transformant screening
4360-scr2-R	gcaaagccagctcggcaaa
For the construction of integration cassette (p-hydroxybenzoic acid)
pYHJ17-1-F	ctggagctcggatccatttagcggccgcggtcgaaaaaagaaaaggagaggg	Amplification of TRP1 5' flanks
pYHJ17-1-R	actccaagctgcctttgtg
pYHJ17-2-F	agtatacgtgattaagcacacaaaggcagcttggagtatgtctgcccctaagaagatcg	Amplification of Leu2D
pYHJ17-2-R	tcttaggttttaaaacgaaaattcagtgttttttatttgttgtatttttttttttttag
pYHJ17-3-F	gaattttcgttttaaaacctaagagtcac	Amplification of ADH1t
pYHJ17-3-R	cggcgtcaccgttgtactaactcgagtaagcgaatttcttatgatttatgatttt
pYHJ17-4-F	ttagtacaacggtgacgccg	Amplification of ubiC
pYHJ17-4-R	catagcaatctaatctaagttttaattacaaaacatatgatgtcacaccccgcgttaac
pYHJ17-5-F	ttgcgttaacgcggggtgtgacatcatatgttttgtaattaaaacttagattagattgc	Amplification of TEF1p
pYHJ17-5-R	taaaaatacacaactaaaagcaattacagtaccatggacaatgcatactttgtacgttc
pYHJ17-6-F	tttgaacgtacaaagtatgcattgtccatggtactgtaattgcttttagttgtgtattt	Amplification of PGK1p
pYHJ17-6-R	agaaaaagaggttgtgtcatggtaccttgttttatatttgttgtaaaaagtagat
pYHJ17-7-F	atgacacaacctctttttct	Amplification of aroL
pYHJ17-7-R	catgatatcgacaaaggaaaaggggcctgttactagttcaacaattgatcgtctgtgcc
pYHJ17-8-F	ttcgcagcgccctggcacagacgatcaattgttgaactagtaacaggccccttttcctt	Amplification of CYC1t
pYHJ17-8-R	gacgatgagagtgtaaactgcg
pYHJ17-9-F	tcgcagtttacactctcatcgtcgttattactgagtagtatttatttaagtattgtttg	Amplification of TRP1 3' flank
pYHJ17-9-R	cggccagtgaattcgagctcggtaccgaggcaacgctaattatcaacatatag
TRP1-1-F	ggtcgaaaaaagaaaaggagaggg	Amplification of ubiC-aroL integration cassette
TRP1-1-R	gatcttttatgcttgcttttcaaaagg
TYHJ16-scr1-F	gaaagagaccgagttagggacag	TYHJ16 transformant screening
TYHJ16-scr1-R	tgatttaggtggttccaacagtac
TYHJ16-scr2-F	agcggtaactgcgccatc	TYHJ16 transformant screening
TYHJ16-scr2-R	gtgtcactgtttgatattactgtcagc
For the construction of deletion cassette (ARO7)
ARO7-5F-F	cagattgaggcggttcttatgg	Amplification of ARO7 5' flank
ARO7-5F-R	agtagaaacattttgaagctatggtgtgtgggatcttataccaattttatgcaggatgc
ARO7-3F-F	tgcttgagaaggttttgggacgctcgaaggctttaatttgcgcatgaaggctatcacgg	Amplification of ARO7 3' flank
ARO7-3F-R	atatgccaatggagggataggc
KO ARO7-Zeocin-F	cccacacaccatagcttca	Amplification of Zeocin
KO ARO7-Zeocin-R	gcaaattaaagccttcgagcg
ARO7-nest-F	gtattgaaaagttgaaacatcgattc	Amplification of ARO7 deletion cassette
ARO7-nest-R	ttcaatagatgctactatgcgtac
KO ARO7-scr1-F	ctaccactctaacgcgcagtat	TYHJ17 transformant screening
KO ARO7-scr1-R	gggtgttttgaagtggtacggc
KO ARO7-scr2-F	cgtttacgagtacttgtgccag	TYHJ17 transformant screening
KO ARO7-scr2-R	gaggttcggtcaatacggaaattg
KO ARO7-scr3-F	caagttgaccagtgccgttcc	TYHJ17 transformant screening
KO ARO7-scr3-R	atatgccaatggagggataggc
For the construction of deletion cassette (TRP3)
TRP3-5F-F	cctcaccgtgctattcatatc	Amplification of TRP3 5' flank
TRP3-5F-R	aagtttttttccctattgtaccgtgtaagtttcaattttttcttacttttatggcgttc
TRP3-3F-F	ggttctacatagaacgccataaaagtaagaaaaaattgaaacttacacggtacaatagg	Amplification of TRP3 3' flank
TRP3-3F-R	ccagagggaagaacaagcta
KO TRP3-G418-F	tttggttctacatagaacgccataaaagtaagaaaaaagacatggaggcccagaatacc	Amplification of G418
KO TRP3-G418-R	ttaagtttttttccctattgtaccgtgtaagtttcaacagtatagcgaccagcattcac
TRP3-nest-F	gatattaaggtacgcaaaaagttcg	Amplification of TRP3 deletion cassette
TRP3-nest-R	cttctataggctactatacatgaagg
KO TRP3-scr1-F	cctcaccgtgctattcatatc	TYHJ18 transformant screening
KO TRP3-scr1-R	gaacactgccagcgcatc
KO TRP3-scr2-F	cgtttacgagtacttgtgccag	TYHJ18 transformant screening
KO TRP3-scr2-R	gaggttcggtcaatacggaaattg
KO TRP3-scr3-F	ggtcagactaaactggctgacg	TYHJ18 transformant screening
KO TRP3-scr3-R	ccgttgtaagaacaaactgtatgg
For the construction of integration cassette (isorhamnetin)
pYHJ54-1-F	ctatgaccatgattacgccaagcttgcatgcctgcagggttgagctctgtccttcatgg	Amplification of XII-1 5' flank
pYHJ54-1-R	gaaagaaccgaaccgatgcc
pYHJ54-2-F	ggcatcggttcggttctttcccacacaccatagcttcaaa	Amplification of TEF1p
pYHJ54-2-R	cttagattagattgctatgctttctttc
pYHJ54-3-F	tagaaagaaagcatagcaatctaatctaagatggctccaggaactttgac	Amplification of AtF3H
pYHJ54-3-R	aaatcattaaagtaacttaaggagttaaatctaagcgaagatttggtcga
pYHJ54-4-F	atttaactccttaagttactttaatgatttag	Amplification of TDH2t
pYHJ54-4-R	tattctttgaaatggcagtattgataatgataaactcgagcgaaaagccaattagtgtg
pYHJ54-5-F	tcgagtttatcattatcaatactgcc	Amplification of TDH3p
pYHJ54-5-R	cattttgtttgtttatgtgtgtttattcg
pYHJ54-6-F	tcgaataaacacacataaacaaacaaaatggagttcgacagagttcaagccatc	Amplification of PdFLS
pYHJ54-6-R	aatgtaagcgtgacataactaattacatgattactgtggcaacctgttcaac
pYHJ54-7-F	tcatgtaattagttatgtcacgcttac	Amplification of CYC1t
pYHJ54-7-R	ttattctaagtaagttaaatatccgtaatctttaaacgcaaattaaagccttcgagcg
pYHJ54-8-F	gtttaaagattacggatatttaacttacttag	Amplification of TPI1p
pYHJ54-8-R	catttttagtttatgtatgtgttttttgtagt
pYHJ54-9-F	tacaaaaaacacatacataaactaaaaatggcaactctatttctcacaatcctcc	Amplification of AtF3'H
pYHJ54-9-R	aaagtggtagattgggctacgtaaattcgattaacccgacccgagtccataaac
pYHJ54-10-F	tcgaatttacgtagcccaatct	Amplification of IDP1t
pYHJ54-10-R	ctgctcacaaatcttaaagtcatacattgcacgactagatggtaatgatccgaacttgg
pYHJ54-11-F	tagtcgtgcaatgtatgactttaaga	Amplification of GPM1p
pYHJ54-11-R	ttgtaatatgtgtgtttgtttggattatt
pYHJ54-12-F	taataatccaaacaaacacacatattacaaatgggttcaacggcagaga	Amplification of AtCOMT1
pYHJ54-12-R	aaaaaactatatcaattaatttgaattaacttagagcttcttgagtaactcaataagg
pYHJ54-13-F	gttaattcaaattaattgatatagttttttaatgag	Amplification of FBA1t
pYHJ54-13-R	gacagagcactaaactgaacagtaagctactatgaaagactttacaaag
pYHJ54-14-F	gttcagtttagtgctctgtctg	Amplification of XII-1 3' flank
pYHJ54-14-R	gttgtaaaacgacggccagtggcgcgcctgatgactgtttctcaatctttatgttatc
TYHJ46-scr1-F	ctggcaagagaaccaccaatc	TYHJ46 transformant screening
TYHJ46-scr1-R	aaatcattaaagtaacttaaggagttaaatctaagcgaagatttggtcga
TYHJ46-scr2-F	taataatccaaacaaacacacatattacaaatgggttcaacggcagaga	TYHJ46 transformant screening
TYHJ46-scr2-R	ctcctcgaggatataggaatcctc
TYHJ46-pYHJ13-scr-F	gtggtatccggtactcgagag	TYHJ45, TYHJ48, TYHJ49 transformant screening
TYHJ46-pYHJ13-scr-R	gttgagacagcatgaagacg
For the construction of integration cassette (acacetin)
pYHJ55-1-F	ctatgaccatgattacgccaagcttgcatgcctgcagggttgagctctgtccttcatgg	Amplification of XII-1 5' flank
pYHJ55-1-R	gaaagaaccgaaccgatgcc
pYHJ55-2-F	ggcatcggttcggttctttcccacacaccatagcttcaaa	Amplification of TEF1p
pYHJ55-2-R	cttagattagattgctatgctttctttc
pYHJ55-3-F	tagaaagaaagcatagcaatctaatctaagatgaacatgttgcaagttttccaatc	Amplification of EbFNSI
pYHJ55-3-R	aaatcattaaagtaacttaaggagttaaatttaagtagaacccaagatttgagaacag
pYHJ55-4-F	atttaactccttaagttactttaatgatttag	Amplification of TDH2t
pYHJ55-4-R	tattctttgaaatggcagtattgataatgataaactcgagcgaaaagccaattagtgtg
pYHJ55-5-F	tcgagtttatcattatcaatactgcc	Amplification of TDH3p
pYHJ55-5-R	cattttgtttgtttatgtgtgtttattcg
pYHJ55-6-F	tcgaataaacacacataaacaaacaaaatggcagtttctactaacggtaagact	Amplification of PaCOMT
pYHJ55-6-R	taagcgtgacataactaattacatgattattttctaacttcaataatatccataggacc
pYHJ55-7-F	tcatgtaattagttatgtcacgcttac	Amplification of CYC1t
pYHJ55-7-R	gacagagcactaaactgaacgcaaattaaagccttcgagcgt
pYHJ55-8-F	gttcagtttagtgctctgtctg	Amplification of XII-1 3' flank
pYHJ55-8-R	gttgtaaaacgacggccagtggcgcgcctgatgactgtttctcaatctttatgttatc
TYHJ47-scr1-F	ctggcaagagaaccaccaatc	TYHJ47 transformant screening
TYHJ47-scr1-R	aaatcattaaagtaacttaaggagttaaatttaagtagaacccaagatttgagaacag
TYHJ47-scr2-F	tcgaataaacacacataaacaaacaaaatggcagtttctactaacggtaagact	TYHJ47 transformant screening
TYHJ47-scr2-R	ctcctcgaggatataggaatcctc
