# Supplementary material for: A fungal NRPS-PKS enzyme catalyses the formation of the flavonoid naringenin
Source: Nat Commun. 2022 Oct 26;13:6361. doi: 10.1038/s41467-022-34150-7 (PMC9606254; doi:10.1038/s41467-022-34150-7)
Supplement: Supplementary file 6 — Supplementary Data 4 [file 41467_2022_34150_MOESM6_ESM.xlsx]

## Sheet: Sheet1
Supplementary Data 4. The complementary DNA sequences for fnsA, fnsAA-T and fnsAPKS.
fnsA sequence (8,151 bp):
fnsAA-T sequence (1-1,881 bp), fnsAPKS sequence (1,882-6,270 bp)
atgtctcaaccaacttcggttcccaagctgctcctccaccatgcggtggaaagccgggacaaggtggccttcttgggcccaggctggtccattacctacagtgaccttgaaaagcgaacgcggcttgtggcagctcatctggcgcgggccggtataggacgaggagatttcgtagccattgtgctagggagatgcttggaggcggtggagtctgtgttggcaatcatgagagccggcgccgtgagcgttcccctagatccgcgttcaccaccagcagacctggccagggttttggagcacagcggagcccgcgcaatcataactgatgatcggcacttggctacggtgtccgccgcagccgtcaaaggatccttgattatcataagcactacgaatgct…
