# Supplementary material for: A fungal NRPS-PKS enzyme catalyses the formation of the flavonoid naringenin
Source: Nat Commun. 2022 Oct 26;13:6361. doi: 10.1038/s41467-022-34150-7 (PMC9606254; doi:10.1038/s41467-022-34150-7)
Supplement: Supplementary file 7 — Supplementary Data 5 [file 41467_2022_34150_MOESM7_ESM.xlsx]

## Sheet: Sheet1
Supplementary Data 5. Codon-optimized gene sequences used in this study.
Genes	Sequences (5'-3')
PdFLS	atggagttcgacagagttcaagccatcgctagcttgtccttcgataaagaaactatcccagaagaatttatcagaccagagaaagaacaaccagctgctactacttttcacggtccagttccagagatcccaactatcgacttgaacgacccaaacccagagaacttggtcaggttgatcgctgacgcttccaaagagtggggtattttccaagttgtcaaccacggtatcccatccgatttgatcgcaaagttgcaggacgtcggtaagaagttcttcgagttgccacaagaagaaaaagaagtttacgctaagccacacgactccaagtctatcgaaggttacggctccaagttgcagaacaacccacaagtcaagaagtcctgggtcgatcacttg…
EbFNSI	atgaacatgttgcaagttttccaatctgttccaccagctatcatcgctactgctttgttctcttctttgatcttcttctacttcttgttgaagaagaacccaaacaacagattgccaccatctccaccatctttgccaatcttcggtcacttgcaccacttgggtccattgatccaccaatctttccacaacttgactactaagtacggtccattgatccacttgagattgggttctgttccatgtatcgttgcttctactccagacttggctttcgaattcttgaagactaacgaattggctttctcttctagaaagcactctttggctatcgaccacatcacttacggtgttgctttcgctttcgctccatacgctacttactggaagttcatcaag…
PaCOMT	atggcagtttctactaacggtaagacttctgaaggtgtttctgatgtttctaggactaaaaacattaccaacggtaacggtatggatatgtctgtttctgctaacgttgcttccattggttctgtttctgcaactccattgtctcctgaagataaaagagatcatgttgttgcaattaacttcttgttgggttgggttcaaacttgggctttgaaggctgttgttactatgagaatacctgatattatttccaaggctccaatggatgctttgacagctagagaaattatttctcaaattcaatgtaagaacccatcaaacgctgttccattgttagaaagattgatgagatttatggtttgtaagggttttttctctgaatctgttaatggtgaaaac…
