# Supplementary material for: A fungal NRPS-PKS enzyme catalyses the formation of the flavonoid naringenin
Source: Nat Commun. 2022 Oct 26;13:6361. doi: 10.1038/s41467-022-34150-7 (PMC9606254; doi:10.1038/s41467-022-34150-7)
Supplement: Supplementary file 8 — Supplementary Data 6 [file 41467_2022_34150_MOESM8_ESM.xlsx]

## Sheet: Sheet
Supplementary Data 6. Homology sequences for integration at XII-1 chromosomal locus
Locus	Sequences (5'-3')
XII-1 us	gttgagctctgtccttcatggactttttggaccacttcttcttggacttcttaccaccagcaagagcggcagcggctttggcagctttagacaattgttgctttggaggcatgttatattatgttctgagacgtaagaaagggtgaaaattgatgttagtgtcaaaaattatattacaaaatacgcagagatattctagttcctttgatgaatgaatctttcagaaaaaaaagtcaaagcaaaagcaaaatggcctgcagactaaactgtatggtggtcttggaatgataaagatctgtttaatagatttagtagatacaatagcacatctcattacccagttatgattgacgtcattctgagttacaatgatcttagcgacctgtgctcattatttgc…
XII-1 ds	gttcagtttagtgctctgtctgagtgactgtaataataaattttacaagccacttctcatgacatatattggtaagtaacttcatcaatactaattagtctttgccggttacccatctggcccctgacttgcgatgcttaggaagttccatactcgcggctcttcccaacagtagcacatccgtgaaacttctggcgctattcattatgcagtaccaggacaagaagttaaaaaaaaagctctgttacaagttcaatggtggtgcaaggattgaagttattatccaggaggcacggatgcaaaagatagaagacaaattaatttccttaaaattcaaaatgctcattattgtcacgctgtatgagcatttggtgaagatttcactgggaaatgttgcaa…
