# Supplementary material for: A fungal NRPS-PKS enzyme catalyses the formation of the flavonoid naringenin
Source: Nat Commun. 2022 Oct 26;13:6361. doi: 10.1038/s41467-022-34150-7 (PMC9606254; doi:10.1038/s41467-022-34150-7)
Supplement: Supplementary file 10 — Source Data [file 41467_2022_34150_MOESM10_ESM.xlsx]

## Sheet: Figure 1c
Figure 1c HPLC analysis of secondary metabolites of P. fici and the fnsA-knockout mutant.

## Sheet: Figure 1d
Figure 1d HPLC analysis of secondary metabolites of A. nidulans and the transformant overexpressing fnsA.

## Sheet: Figure 2a
Figure 2a HPLC analysis of secondary metabolites of S. cerevisiae and the transformant containing fnsA.

## Sheet: Figure 2b
Figure 2b HPLC analysis of secondary metabolites of S. cerevisiae containing fnsA after feeding.

## Sheet: Figure 2d
Figure 2d HPLC analysis of secondary metabolites of S. cerevisiae containing fnsA after feeding with 3-d6 or 4-d4 and the isotopic patterns of [M+H]+ ions of the labelled products 1-d6 and 1-d4. and the isotopic patterns of [M+H]+ ions of labelled products 1-d6 and 1-d4.

## Sheet: Figure 3b
Figure 3b HPLC analysis of secondary metabolites of S. cerevisiae strain carrying fnsAA-T, fnsAPKS, and both portions of FnsA in the feeding experiment.

## Sheet: Figure 3c
Figure 3c SDS-PAGE analysis of the purified FnsA. M, marker, the yield of FnsA protein was 1 mg·L-1.

## Sheet: Figure 3d
Figure 3d HPLC analysis of the enzyme reactions of FnsA with 3 or 4. EICs at m/z 494.1072 and 468.0917 refer to [M+H]+ ions of products 3-AMP (6) and 4-AMP (7), respectively.

## Sheet: Figure 6b
Figure 6b Yield assessment of naringenin (1) supplying with or without the substrate p-CA or p-HBA in different engineered yeast strains.
	Strain	naringenin (mg L-1)
		Repeat 1	Repeat 2	Repeat 3
	fnsA in BJ5464	0.371312	0.32507	0.396303
	fnsA in BJ5464 (feed p-CA)	6.06992	5.90487	5.66787
	fnsA in BJ5464 (feed p-HBA)	4.68046	4.5591	4.82583
	fnsA in QL35	28.7851	32.3542	29.5302
	fnsA in TYHJ18	10.5663	9.25801	11.069

## Sheet: Figure 6c
Figure 6c HPLC analysis of the products from QL35-NAR, QL35-ISO and QL35-ACA.

[truncated: 21 more sheets: Figure 6d, Figure 6e, Supplementary Fig. 1b, Supplementary Fig. 2b, Supplementary Fig. 3b, Supplementary Fig. 3c, Supplementary Fig. 4b, Supplementary Fig. 5, Supplementary Fig. 7a, Supplementary Fig. 7b, Supplementary Fig. 8b, Supplementary Fig. 8c, Supplementary Fig. 9, Supplementary Fig. 11a, Supplementary Fig. 11b, Supplementary Fig. 11c, Supplementary Fig. 12, Supplementary Fig. 13a, Supplementary Fig. 13b, Supplementary Fig. 13c …]
